# Supplementary material for: 1,2-Bis(2-bromo­benz­yl)diselane
Source: Acta Crystallogr Sect E Struct Rep Online. 2010 Sep 18;66(Pt 10):o2579. doi: 10.1107/S1600536810036676 (PMC2983184; doi:10.1107/S1600536810036676)
Supplement: Supplementary file 1 [file e-66-o2579-sup1.cif]

##############################################################################
###                                                                        ###
###        Electronic paper (Acta Crystallographica Section E)             ###
###                                                                        ###
##############################################################################
#                                                                            #
# This CIF contains the data in a paper accepted for publication in Acta     #
# Crystallographica Section E. It conforms to the requirements of Notes      #
# for Authors for Section E, and has been peer reviewed under the auspices   #
# of the IUCr Commission on Journals.                                        #
#                                                                            #
# Full details of the Crystallographic Information File format               #
# are given in the paper "The Crystallographic Information File (CIF):       #
# a New Standard Archive File for Crystallography" by S. R. Hall, F. H.      #
# Allen and I. D. Brown [Acta Cryst. (1991), A47, 655-685].                  #
#                                                                            #
# The current version of the core CIF dictionary is obtainable from          #
# ftp://ftp.iucr.org/pub/cif_core.dic. The current version number is 2.4.    #
#                                                                            #
# Software is freely available for graphical display of the structure(s) in  #
# this CIF.  For information consult the CIF home page http://www.iucr.org/  #
# cif/home.html                                                              #
#                                                                            #
# This file may be used for bona fide research purposes within the           #
# scientific community so long as proper attribution is given to the journal # 
# article from which it was obtained.                                        #
#                                                                            #
##############################################################################
                                             
data_global
_audit_creation_method     'by CrystalStructure 4.0'
_journal_date_recd_electronic     2010-09-12
_journal_date_accepted     2010-09-13
_journal_name_full     'Acta Crystallographica, Section E'
_journal_year     2010
_journal_volume     66
_journal_issue     10
_journal_page_first     o2579
_journal_page_last     o2579
_journal_paper_category     QO
_journal_coeditor_code     BT5357
_publ_contact_author_name     'Alexandra M.Z. Slawin'
_publ_contact_author_address
;
Dept of Chemistry
University of St Andrews
St Andrews
KY16 9ST
Scotland
;
_publ_contact_author_email     'amzs@st-and.ac.uk'
_publ_contact_author_fax     '44 1334 463384'
_publ_contact_author_phone     '44 1334 467280'
_publ_section_title
;
1,2-Bis(2-bromobenzyl)diselane
;
loop_
    _publ_author_name
    _publ_author_footnote
    _publ_author_address
    'Hua, Guoxiong' .
;
Department of Chemistry
University of St Andrews
St Andrews KY16 9ST
Scotland
;
    'Fuller, Amy L.' .
;
Department of Chemistry
University of St Andrews
St Andrews KY16 9ST
Scotland
;
    'Slawin, Alexandra M. Z.' .
;
Department of Chemistry
University of St Andrews
St Andrews KY16 9ST
Scotland
;
    'Woollins, J. Derek' .
;
Department of Chemistry
University of St Andrews
St Andrews KY16 9ST
Scotland
;
data_I
_chemical_name_systematic
;
1,2-Bis(2-bromobenzyl)diselane
;
_chemical_formula_moiety     'C14 H12 Br2 Se2'
_chemical_formula_sum     'C14 H12 Br2 Se2'
_chemical_formula_iupac     'C14 H12 Br2 Se2'
_chemical_formula_weight     497.98
_chemical_melting_point     ?
_symmetry_cell_setting     monoclinic
_symmetry_space_group_name_H-M     'P 21/n'
_symmetry_space_group_name_Hall     '-P 2yn'
loop_
    _symmetry_equiv_pos_site_id
    _symmetry_equiv_pos_as_xyz
    1 '+X,+Y,+Z'
    2 '1/2-X,1/2+Y,1/2-Z'
    3 '-X,-Y,-Z'
    4 '1/2+X,1/2-Y,1/2+Z'
_cell_length_a     10.873(3)
_cell_length_b     9.002(2)
_cell_length_c     15.714(4)
_cell_angle_alpha     90.0000
_cell_angle_beta     106.102(6)
_cell_angle_gamma     90.0000
_cell_volume     1477.9(6)
_cell_formula_units_Z     4
_cell_measurement_reflns_used     4976
_cell_measurement_theta_min     1.95
_cell_measurement_theta_max     26.37
_cell_measurement_temperature     125
_exptl_crystal_description     prism
_exptl_crystal_colour     colorless
_exptl_crystal_size_max     0.15
_exptl_crystal_size_mid     0.09
_exptl_crystal_size_min     0.09
_exptl_crystal_density_diffrn     2.238
_exptl_crystal_density_meas     ?
_exptl_crystal_density_method     'not measured'
_exptl_crystal_F_000     936.00
_exptl_absorpt_coefficient_mu     10.407
_exptl_absorpt_correction_type     multi-scan
_exptl_absorpt_process_details
                               'CrystalClear (Rigaku Americas and Rigaku, 2009)'
_exptl_absorpt_correction_T_min     0.153
_exptl_absorpt_correction_T_max     0.392
_diffrn_ambient_temperature     125
_diffrn_radiation_type     'Mo K\a'
_diffrn_radiation_wavelength     0.71075
_diffrn_measurement_device_type     'Rigaku Saturn70 CCD'
_diffrn_measurement_method     \w
_diffrn_detector_area_resol_mean     14.629
_diffrn_reflns_number     9089
_diffrn_reflns_av_R_equivalents     0.0584
_diffrn_reflns_theta_max     26.37
_diffrn_reflns_theta_full     26.37
_diffrn_measured_fraction_theta_max     0.967
_diffrn_measured_fraction_theta_full     0.967
_diffrn_reflns_limit_h_min     -9
_diffrn_reflns_limit_h_max     13
_diffrn_reflns_limit_k_min     -11
_diffrn_reflns_limit_k_max     9
_diffrn_reflns_limit_l_min     -16
_diffrn_reflns_limit_l_max     19
_diffrn_standards_number     0
_diffrn_standards_interval_count     .
_diffrn_standards_decay_%     ?
_refine_special_details
;
Refinement was performed using all reflections. The weighted <i>R</i>-factor
(<i>wR</i>) and goodness of fit (<i>S</i>) are based on <i>F</i>^2^.
<i>R</i>-factor (gt) are based on <i>F</i>. The threshold expression of
<i>F</i>^2^ > 2.0 \s(<i>F</i>^2^) is used only for calculating <i>R</i>-factor
(gt).
;
_reflns_number_total     3124
_reflns_number_gt     2671
_reflns_threshold_expression     F^2^>2\s(F^2^)
_refine_ls_structure_factor_coef     Fsqd
_refine_ls_R_factor_gt     0.0419
_refine_ls_wR_factor_ref     0.0818
_refine_ls_goodness_of_fit_ref     1.216
_refine_ls_number_reflns     2939
_refine_ls_number_parameters     163
_refine_ls_number_restraints     0
_refine_ls_hydrogen_treatment     constr
_refine_ls_weighting_scheme     calc
_refine_ls_weighting_details
            'w = 1/[\s^2^(Fo^2^)+(0.0253P)^2^+2.0566P] where P=(Fo^2^+2Fc^2^)/3'
_atom_sites_solution_hydrogens     geom
_atom_sites_solution_primary     direct
_atom_sites_solution_secondary     difmap
_refine_ls_shift/su_max     0.001
_refine_diff_density_max     0.760
_refine_diff_density_min     -0.610
_refine_ls_extinction_method     none
_refine_ls_extinction_coef     ?
loop_
    _atom_type_symbol
    _atom_type_description
    _atom_type_scat_dispersion_real
    _atom_type_scat_dispersion_imag
    _atom_type_scat_source
    'C' 'C' 0.003 0.002
;
International Tables for Crystallography
(1992, Vol. C, Tables 4.2.6.8 and 6.1.1.4)
;
    'H' 'H' 0.000 0.000
;
International Tables for Crystallography
(1992, Vol. C, Table 6.1.1.4)
;
    'Br' 'Br' -0.290 2.459
;
International Tables for Crystallography
(1992, Vol. C, Tables 4.2.6.8 and 6.1.1.4)
;
    'Se' 'Se' -0.093 2.226
;
International Tables for Crystallography
(1992, Vol. C, Tables 4.2.6.8 and 6.1.1.4)
;
_computing_data_collection     'CrystalClear (Rigaku Americas and Rigaku, 2009)'
_computing_cell_refinement     'CrystalClear (Rigaku Americas and Rigaku, 2009)'
_computing_data_reduction     'CrystalClear (Rigaku Americas and Rigaku, 2009)'
_computing_structure_solution     'SHELXS97 (Sheldrick, 2008)'
_computing_structure_refinement     'SHELXL97 (Sheldrick, 2008)'
_computing_molecular_graphics
                           'CrystalStructure (Rigaku Americas and Rigaku, 2010)'
_computing_publication_material
                           'CrystalStructure (Rigaku Americas and Rigaku, 2010)'
loop_
    _atom_site_type_symbol
    _atom_site_label
    _atom_site_fract_x
    _atom_site_fract_y
    _atom_site_fract_z
    _atom_site_U_iso_or_equiv
    _atom_site_adp_type
    _atom_site_calc_flag
    _atom_site_refinement_flags
    _atom_site_occupancy
    _atom_site_disorder_assembly
    _atom_site_disorder_group
    Br Br(1) 0.94202(5) 0.82306(5) 0.39444(3) 0.02997(15) Uani d . 1.00 . .
    Br Br(2) 0.24435(5) 0.89337(5) 0.36824(4) 0.03177(15) Uani d . 1.00 . .
    Se Se(1) 0.63257(5) 0.62609(5) 0.28455(3) 0.02562(14) Uani d . 1.00 . .
    Se Se(2) 0.48881(5) 0.58891(5) 0.36604(3) 0.02668(14) Uani d . 1.00 . .
    C C(1) 0.7876(5) 0.5176(5) 0.3532(3) 0.0245(10) Uani d . 1.00 . .
    C C(2) 0.8288(5) 0.5639(5) 0.4477(3) 0.0213(10) Uani d . 1.00 . .
    C C(3) 0.8944(5) 0.6951(5) 0.4770(3) 0.0222(10) Uani d . 1.00 . .
    C C(4) 0.9269(5) 0.7397(5) 0.5647(3) 0.0275(11) Uani d . 1.00 . .
    C C(5) 0.8920(5) 0.6504(6) 0.6263(3) 0.0313(11) Uani d . 1.00 . .
    C C(6) 0.8282(5) 0.5183(5) 0.5996(3) 0.0279(11) Uani d . 1.00 . .
    C C(7) 0.7967(5) 0.4760(5) 0.5117(3) 0.0241(10) Uani d . 1.00 . .
    C C(8) 0.5260(5) 0.7583(5) 0.4503(3) 0.0247(10) Uani d . 1.00 . .
    C C(9) 0.5175(5) 0.9065(5) 0.4057(3) 0.0223(10) Uani d . 1.00 . .
    C C(10) 0.4031(5) 0.9784(5) 0.3655(3) 0.0217(10) Uani d . 1.00 . .
    C C(11) 0.3992(6) 1.1154(5) 0.3247(3) 0.0289(12) Uani d . 1.00 . .
    C C(12) 0.5135(6) 1.1812(5) 0.3217(3) 0.0359(14) Uani d . 1.00 . .
    C C(13) 0.6279(6) 1.1126(5) 0.3605(4) 0.0364(14) Uani d . 1.00 . .
    C C(14) 0.6297(5) 0.9771(5) 0.4025(3) 0.0298(11) Uani d . 1.00 . .
    H H(1a) 0.7695 0.4097 0.3499 0.029 Uiso calc R 1.00 . .
    H H(1b) 0.8582 0.5359 0.3261 0.029 Uiso calc R 1.00 . .
    H H(4) 0.9722 0.8299 0.5825 0.033 Uiso calc R 1.00 . .
    H H(5) 0.9119 0.6802 0.6866 0.038 Uiso calc R 1.00 . .
    H H(6) 0.8059 0.4562 0.6420 0.033 Uiso calc R 1.00 . .
    H H(7) 0.7523 0.3852 0.4943 0.029 Uiso calc R 1.00 . .
    H H(8a) 0.4648 0.7561 0.4866 0.030 Uiso calc R 1.00 . .
    H H(8b) 0.6132 0.7460 0.4907 0.030 Uiso calc R 1.00 . .
    H H(11) 0.3198 1.1635 0.2991 0.035 Uiso calc R 1.00 . .
    H H(12) 0.5123 1.2740 0.2928 0.043 Uiso calc R 1.00 . .
    H H(13) 0.7059 1.1581 0.3585 0.044 Uiso calc R 1.00 . .
    H H(14) 0.7096 0.9312 0.4297 0.036 Uiso calc R 1.00 . .
loop_
    _atom_site_aniso_label
    _atom_site_aniso_U_11
    _atom_site_aniso_U_22
    _atom_site_aniso_U_33
    _atom_site_aniso_U_12
    _atom_site_aniso_U_13
    _atom_site_aniso_U_23
    Br(1) 0.0302(3) 0.0269(3) 0.0381(3) -0.0038(2) 0.0184(3) 0.0042(2)
    Br(2) 0.0225(3) 0.0318(3) 0.0397(3) -0.0011(2) 0.0065(2) -0.0027(2)
    Se(1) 0.0286(3) 0.0285(3) 0.0192(2) 0.0043(2) 0.0057(2) -0.00085(18)
    Se(2) 0.0256(3) 0.0213(2) 0.0342(3) -0.00192(19) 0.0101(2) -0.00485(19)
    C(1) 0.022(3) 0.022(2) 0.030(3) 0.003(2)   0.007(2) 0.0001(19)
    C(2) 0.019(3) 0.020(2) 0.026(2) 0.0021(19) 0.008(2) 0.0020(18)
    C(3) 0.018(3) 0.022(2) 0.029(3) 0.0021(19) 0.010(2) 0.0044(19)
    C(4) 0.023(3) 0.030(2) 0.029(3) -0.004(2) 0.007(2) 0.000(2)
    C(5) 0.028(3) 0.041(3) 0.021(3) 0.000(2) 0.000(2) 0.001(2)
    C(6) 0.026(3) 0.030(2) 0.028(3) 0.002(2) 0.007(2) 0.010(2)
    C(7) 0.020(3) 0.020(2) 0.031(3) -0.0019(19) 0.004(2) 0.0018(19)
    C(8) 0.023(3) 0.028(2) 0.022(2) 0.006(2) 0.005(2) -0.0009(19)
    C(9) 0.026(3) 0.021(2) 0.022(2) -0.0023(19) 0.010(2) -0.0063(18)
    C(10) 0.025(3) 0.022(2) 0.020(2) -0.0031(19) 0.008(2) -0.0052(18)
    C(11) 0.040(3) 0.023(2) 0.025(3) 0.004(2) 0.011(2) -0.0035(19)
    C(12) 0.065(4) 0.020(2) 0.032(3) -0.004(3) 0.029(3) -0.005(2)
    C(13) 0.045(4) 0.029(3) 0.045(3) -0.015(3) 0.028(3) -0.015(2)
    C(14) 0.025(3) 0.032(3) 0.035(3) -0.002(2) 0.013(2) -0.011(2)
_geom_special_details
;
ENTER SPECIAL DETAILS OF THE MOLECULAR GEOMETRY
;
loop_
    _geom_bond_atom_site_label_1
    _geom_bond_atom_site_label_2
    _geom_bond_site_symmetry_2
    _geom_bond_distance
    _geom_bond_publ_flag
    Br1 C3 . 1.911(4) ?
    Br2 C10 . 1.899(5) ?
    Se1 C1 . 1.987(5) yes
    Se1 Se2 . 2.3034(8) yes
    Se2 C8 . 1.986(5) yes
    C1 C2 . 1.487(6) ?
    C1 H1A . 0.9900 ?
    C1 H1B . 0.9900 ?
    C2 C3 . 1.391(6) ?
    C2 C7 . 1.398(6) ?
    C3 C4 . 1.384(7) ?
    C4 C5 . 1.389(7) ?
    C4 H4 . 0.9500 ?
    C5 C6 . 1.383(7) ?
    C5 H5 . 0.9500 ?
    C6 C7 . 1.382(7) ?
    C6 H6 . 0.9500 ?
    C7 H7 . 0.9500 ?
    C8 C9 . 1.498(6) ?
    C8 H8A . 0.9900 ?
    C8 H8B . 0.9900 ?
    C9 C14 . 1.389(7) ?
    C9 C10 . 1.389(7) ?
    C10 C11 . 1.385(6) ?
    C11 C12 . 1.389(8) ?
    C11 H11 . 0.9500 ?
    C12 C13 . 1.371(8) ?
    C12 H12 . 0.9500 ?
    C13 C14 . 1.385(7) ?
    C13 H13 . 0.9500 ?
    C14 H14 . 0.9500 ?
loop_
    _geom_angle_atom_site_label_1
    _geom_angle_atom_site_label_2
    _geom_angle_atom_site_label_3
    _geom_angle_site_symmetry_1
    _geom_angle_site_symmetry_3
    _geom_angle
    _geom_angle_publ_flag
    C1 Se1 Se2 . . 103.36(13) ?
    C8 Se2 Se1 . . 102.41(14) ?
    C2 C1 Se1 . . 112.3(3) ?
    C2 C1 H1A . . 109.1 ?
    Se1 C1 H1A . . 109.1 ?
    C2 C1 H1B . . 109.1 ?
    Se1 C1 H1B . . 109.1 ?
    H1A C1 H1B . . 107.9 ?
    C3 C2 C7 . . 116.7(4) ?
    C3 C2 C1 . . 123.6(4) ?
    C7 C2 C1 . . 119.6(4) ?
    C4 C3 C2 . . 122.8(4) ?
    C4 C3 Br1 . . 117.3(3) ?
    C2 C3 Br1 . . 119.8(3) ?
    C3 C4 C5 . . 118.8(5) ?
    C3 C4 H4 . . 120.6 ?
    C5 C4 H4 . . 120.6 ?
    C6 C5 C4 . . 119.9(5) ?
    C6 C5 H5 . . 120.1 ?
    C4 C5 H5 . . 120.1 ?
    C7 C6 C5 . . 120.3(4) ?
    C7 C6 H6 . . 119.8 ?
    C5 C6 H6 . . 119.8 ?
    C6 C7 C2 . . 121.4(4) ?
    C6 C7 H7 . . 119.3 ?
    C2 C7 H7 . . 119.3 ?
    C9 C8 Se2 . . 113.4(3) ?
    C9 C8 H8A . . 108.9 ?
    Se2 C8 H8A . . 108.9 ?
    C9 C8 H8B . . 108.9 ?
    Se2 C8 H8B . . 108.9 ?
    H8A C8 H8B . . 107.7 ?
    C14 C9 C10 . . 117.1(4) ?
    C14 C9 C8 . . 118.9(5) ?
    C10 C9 C8 . . 124.0(4) ?
    C11 C10 C9 . . 122.2(5) ?
    C11 C10 Br2 . . 117.3(4) ?
    C9 C10 Br2 . . 120.5(3) ?
    C10 C11 C12 . . 118.9(5) ?
    C10 C11 H11 . . 120.6 ?
    C12 C11 H11 . . 120.6 ?
    C13 C12 C11 . . 120.2(5) ?
    C13 C12 H12 . . 119.9 ?
    C11 C12 H12 . . 119.9 ?
    C12 C13 C14 . . 119.9(5) ?
    C12 C13 H13 . . 120.0 ?
    C14 C13 H13 . . 120.0 ?
    C13 C14 C9 . . 121.6(5) ?
    C13 C14 H14 . . 119.2 ?
    C9 C14 H14 . . 119.2 ?
loop_
    _geom_torsion_atom_site_label_1
    _geom_torsion_atom_site_label_2
    _geom_torsion_atom_site_label_3
    _geom_torsion_atom_site_label_4
    _geom_torsion_site_symmetry_1
    _geom_torsion_site_symmetry_2
    _geom_torsion_site_symmetry_3
    _geom_torsion_site_symmetry_4
    _geom_torsion
    _geom_torsion_publ_flag
    C1 Se1 Se2 C8 . . . . 88.8(2) yes
    Se2 Se1 C1 C2 . . . . -53.2(3) ?
    Se1 C1 C2 C3 . . . . -77.5(5) ?
    Se1 C1 C2 C7 . . . . 99.9(4) ?
    C7 C2 C3 C4 . . . . -0.5(7) ?
    C1 C2 C3 C4 . . . . 176.9(4) ?
    C7 C2 C3 Br1 . . . . -179.8(3) ?
    C1 C2 C3 Br1 . . . . -2.4(6) ?
    C2 C3 C4 C5 . . . . -0.3(7) ?
    Br1 C3 C4 C5 . . . . 179.0(4) ?
    C3 C4 C5 C6 . . . . 1.2(8) ?
    C4 C5 C6 C7 . . . . -1.3(8) ?
    C5 C6 C7 C2 . . . . 0.5(8) ?
    C3 C2 C7 C6 . . . . 0.4(7) ?
    C1 C2 C7 C6 . . . . -177.1(4) ?
    Se1 Se2 C8 C9 . . . . 55.2(4) ?
    Se2 C8 C9 C14 . . . . -101.0(4) ?
    Se2 C8 C9 C10 . . . . 78.0(5) ?
    C14 C9 C10 C11 . . . . -0.8(6) ?
    C8 C9 C10 C11 . . . . -179.8(4) ?
    C14 C9 C10 Br2 . . . . -178.7(3) ?
    C8 C9 C10 Br2 . . . . 2.2(6) ?
    C9 C10 C11 C12 . . . . 1.7(7) ?
    Br2 C10 C11 C12 . . . . 179.8(3) ?
    C10 C11 C12 C13 . . . . -1.4(7) ?
    C11 C12 C13 C14 . . . . 0.2(7) ?
    C12 C13 C14 C9 . . . . 0.8(7) ?
    C10 C9 C14 C13 . . . . -0.5(7) ?
    C8 C9 C14 C13 . . . . 178.6(4) ?
