# Supplementary material for: 1,2-Bis(2-bromo­benz­yl)diselane
Source: Acta Crystallogr Sect E Struct Rep Online. 2010 Sep 18;66(Pt 10):o2579. doi: 10.1107/S1600536810036676 (PMC2983184; doi:10.1107/S1600536810036676)
Supplement: Supplementary file 2 [file e-66-o2579-Isup2.hkl]

# 
# h,k,l, Fc-squared, Fo-squared, sigma(Fo-squared) and status flag 
# 
data_I
_shelx_title '  _Hua-HP-0314-2' 
_shelx_refln_list_code          4 
_shelx_F_calc_maximum      279.05 
_exptl_crystal_F_000       936.00 
_reflns_d_resolution_high  0.8002 
 
loop_ 
 _symmetry_equiv_pos_as_xyz 
 'x, y, z' 
 '-x+1/2, y+1/2, -z+1/2' 
 '-x, -y, -z' 
 'x-1/2, -y-1/2, z-1/2' 
 
_cell_length_a    10.8731 
_cell_length_b     9.0025 
_cell_length_c    15.7145 
_cell_angle_alpha  90.000 
_cell_angle_beta  106.102 
_cell_angle_gamma  90.000 
 
_shelx_F_squared_multiplier     1.000 
 
loop_ 
 _refln_index_h 
 _refln_index_k 
 _refln_index_l 
 _refln_F_squared_calc 
 _refln_F_squared_meas 
 _refln_F_squared_sigma 
 _refln_observed_status 
   2   0   0    11198.32    11041.18     71.51 o 
   4   0   0     6624.83     6364.74     76.40 o 
   6   0   0      719.07      780.12     99.37 o 
   8   0   0    14794.13    15830.83    411.52 o 
  10   0   0     2167.99     2034.67    346.97 o 
  12   0   0      310.37      275.34     52.31 o 
   1   1   0     8271.37     8433.93    229.39 o 
   2   1   0     1818.71     1752.81    173.25 o 
   3   1   0    15353.69    15586.37    314.58 o 
   4   1   0    19404.05    18270.67    136.73 o 
   5   1   0     1000.78      989.64     67.64 o 
   6   1   0    10612.08    10581.35    182.07 o 
   7   1   0     3142.63     3242.83    185.17 o 
   8   1   0      169.34      166.33     26.91 o 
   9   1   0      680.67      788.75     91.68 o 
  10   1   0     2186.24     2406.98    155.49 o 
  11   1   0      910.88      947.10    117.25 o 
  12   1   0       66.59      100.41     38.75 o 
   0   2   0     2089.02     2163.31     28.61 o 
   2   2   0    12717.39    13162.21     74.64 o 
   3   2   0    12767.61    12215.75    364.03 o 
   4   2   0     1467.08     1503.65     95.76 o 
   5   2   0     9749.58     9505.54    294.24 o 
   6   2   0     2770.07     2595.72     56.72 o 
   7   2   0    25424.06    25820.76    436.44 o 
   8   2   0     3926.41     3652.95    289.66 o 
   9   2   0     5117.11     5017.54    175.29 o 
  10   2   0     1144.33     1034.99    110.37 o 
  11   2   0      969.89      831.19    120.19 o 
  12   2   0      384.00      379.78     57.76 o 
   1   3   0    21117.79    20827.86    101.60 o 
   3   3   0     2046.07     2107.50     34.49 o 
   4   3   0       61.92       69.33     23.16 o 
   5   3   0       71.06       96.15     15.49 o 
   6   3   0     2060.98     2159.12    194.76 o 
   7   3   0      400.34      478.23     36.09 o 
   8   3   0     1617.07     1579.38    132.83 o 
   9   3   0     1026.07     1039.65    149.22 o 
  10   3   0      121.73      124.51     33.73 o 
  11   3   0     2492.99     2502.22    138.43 o 
  12   3   0     2428.29     2719.09    331.24 o 
   0   4   0    51772.77    50808.42    646.31 o 
   1   4   0     3771.61     3964.10     52.79 o 
   2   4   0       29.97       32.47     11.92 o 
   3   4   0       34.52       21.61    122.30 o 
   4   4   0     1261.47     1232.34     88.13 o 
   5   4   0     5194.11     4790.55    157.44 o 
   6   4   0      298.63      295.47     20.54 o 
   7   4   0       25.90      133.81     35.37 o 
   8   4   0    14386.61    13854.57    427.00 o 
   9   4   0      110.07      136.92     50.18 o 
  10   4   0     1847.68     1966.46    262.41 o 
  11   4   0     4118.71     4605.16    161.50 o 
  12   4   0      251.30      154.01     49.58 o 
   1   5   0     5580.61     5657.63     46.71 o 
   2   5   0      697.24      712.54     35.79 o 
   3   5   0      292.36      320.07     19.85 o 
   7   5   0     6601.45     5922.24    630.81 o 
   8   5   0      141.07      157.60     43.75 o 
   9   5   0     8246.08     9048.41   1315.71 o 
  10   5   0      551.87      624.25     82.69 o 
  11   5   0       43.76       73.84     28.48 o 
   0   6   0     1499.86     1478.04     75.96 o 
   1   6   0    10226.21    10072.53     87.78 o 
   2   6   0       14.97       37.24     12.93 o 
   3   6   0        4.79       -1.57     21.81 o 
   4   6   0    10715.32    10432.53    170.84 o 
   5   6   0       52.77       53.00     31.77 o 
   6   6   0     2187.07     1724.49    376.74 o 
   7   6   0     2375.57     2454.31    184.56 o 
   8   6   0     9153.47     9393.67    802.41 o 
   9   6   0     3923.71     4326.09    491.08 o 
  10   6   0      528.21      696.92     61.46 o 
  11   6   0      475.19      470.09     52.10 o 
   1   7   0      194.62      204.89     14.09 o 
   2   7   0     7203.56     7147.96    129.31 o 
   4   7   0     1344.65     1311.31     99.78 o 
   5   7   0     2598.06     2458.95     60.40 o 
   6   7   0       51.39       81.76     22.73 o 
   7   7   0        2.62       22.09     81.06 o 
   8   7   0      104.23      118.06     32.89 o 
   9   7   0      687.49      806.74     73.37 o 
  10   7   0       10.76       -3.29     34.98 o 
   0   8   0     1184.33     1266.90    115.87 o 
   1   8   0     1462.05     1496.68     73.82 o 
   2   8   0     5992.79     5960.91    111.29 o 
   3   8   0      794.50      524.82    190.45 o 
   4   8   0     1469.63     1851.03    614.64 o 
   5   8   0     1077.99     1005.49     83.02 o 
   6   8   0      154.04      179.61     28.52 o 
   7   8   0     1559.12     1535.69    120.47 o 
   8   8   0     3867.98     3512.16    392.06 o 
   9   8   0       15.85       37.83     19.99 o 
   1   9   0       64.52       77.84     33.40 o 
   2   9   0     2348.49     2581.74    159.55 o 
   3   9   0      483.17      539.19     47.03 o 
   4   9   0      518.60      524.54     44.71 o 
   5   9   0      271.35      310.40     68.35 o 
   6   9   0       13.81       79.53     28.88 o 
   7   9   0     1652.27     1568.25     79.00 o 
   0  10   0     4470.18     4290.21    260.37 o 
   1  10   0     2404.41     2438.53     75.98 o 
   2  10   0       42.46       79.35     22.11 o 
   3  10   0     1553.61     1520.85    104.97 o 
   4  10   0     2847.40     2602.34    224.61 o 
   5  10   0      539.13      448.17     51.78 o 
   1  11   0     1580.04     1500.63    115.67 o 
   2  11   0      652.43      547.70     42.15 o 
 -13   0   1     7221.20     7693.70    157.67 o 
 -11   0   1      694.11      666.36     98.21 o 
  -9   0   1     5865.60     6188.11    149.24 o 
  -7   0   1    11550.85    12193.10    279.00 o 
  -5   0   1    25087.38    25278.55    256.23 o 
  -1   0   1        3.65       34.61      7.61 o 
   1   0   1     2093.95     1994.65     85.01 o 
   3   0   1    60754.81    58615.49    366.61 o 
   5   0   1     3938.01     4006.42     89.76 o 
   7   0   1    28678.80    30649.12    930.03 o 
   9   0   1     3840.09     3932.04    308.06 o 
  11   0   1     1389.98     1240.91    364.70 o 
 -13   1   1     1300.34     1065.95    113.88 o 
 -12   1   1      274.71      292.88     36.10 o 
 -11   1   1        0.37       79.64     32.15 o 
 -10   1   1     6231.12     6300.01    276.30 o 
  -9   1   1      196.05      144.07     85.59 o 
  -8   1   1       34.14      149.50    133.61 o 
  -7   1   1    20662.91    20794.40    323.94 o 
  -6   1   1    35743.36    34640.24    454.35 o 
  -5   1   1       90.21      115.70     39.74 o 
  -4   1   1     1021.81      995.82     44.36 o 
  -2   1   1     3725.62     3494.13     20.83 o 
  -1   1   1     3628.82     3618.90     38.22 o 
   0   1   1        9.10       16.60      9.03 o 
   1   1   1       89.48      152.58     19.44 o 
   2   1   1    16049.97    14810.84     75.87 o 
   3   1   1    39235.22    37767.48    183.84 o 
   4   1   1      109.81      206.61     17.67 o 
   5   1   1       45.51      127.75     65.38 o 
   6   1   1     1320.96     1562.48     87.79 o 
   7   1   1     3735.91     3734.12    127.49 o 
   8   1   1       25.20       40.57     47.42 o 
   9   1   1     5666.04     5698.44    209.97 o 
  10   1   1     1442.56     1436.88    154.89 o 
  11   1   1      113.20      153.08     36.47 o 
  12   1   1      548.45      439.80     79.65 o 
 -13   2   1      185.94       73.56     27.53 o 
 -12   2   1     4029.68     3528.87    394.63 o 
 -11   2   1       94.42      112.97     39.10 o 
 -10   2   1      477.92      462.34     99.67 o 
  -9   2   1      125.69      123.92     30.93 o 
  -8   2   1     5913.84     6154.28    239.16 o 
  -7   2   1      164.64      155.59     33.45 o 
  -6   2   1    21831.38    21648.74    442.05 o 
  -5   2   1      110.22      132.77     29.60 o 
  -3   2   1     9999.14     9834.68     51.69 o 
  -2   2   1    15987.02    15790.62     51.77 o 
  -1   2   1    15354.64    15516.40    139.99 o 
   0   2   1     5307.12     5274.33     29.54 o 
   1   2   1     4666.79     4678.67     56.78 o 
   3   2   1     1254.94     1250.60     75.78 o 
   4   2   1    21491.40    21150.12    140.51 o 
   5   2   1     9105.73     8746.39    122.62 o 
   6   2   1    21170.23    20664.22    561.71 o 
   7   2   1      383.05      436.94     33.15 o 
   8   2   1     4038.18     3954.64    102.47 o 
   9   2   1      414.49      388.79     65.88 o 
  10   2   1     6895.48     7089.31    442.45 o 
  11   2   1       76.56      104.80     33.47 o 
  12   2   1        4.45      116.34     38.91 o 
 -12   3   1      678.91      581.94    102.98 o 
 -11   3   1      179.83      149.47     50.80 o 
 -10   3   1     1006.07     1135.45    129.74 o 
  -9   3   1      177.88      206.80     59.18 o 
  -8   3   1     1182.17     1417.07    155.80 o 
  -7   3   1    11562.77    11527.55    209.66 o 
  -5   3   1     6449.36     6408.59    191.10 o 
  -4   3   1    12015.28    11748.92    102.33 o 
  -3   3   1     5701.82     5796.49     46.59 o 
  -2   3   1    13936.06    14011.19     87.37 o 
  -1   3   1     4266.26     4426.13     26.95 o 
   0   3   1    11633.45    11424.93     62.47 o 
   1   3   1    37904.80    38576.75    238.82 o 
   2   3   1    12295.48    12176.44     73.18 o 
   3   3   1      354.97      541.56     42.07 o 
   4   3   1     1110.59     1402.39     90.19 o 
   5   3   1    15081.56    15005.56    237.51 o 
   6   3   1      164.90      155.18     16.72 o 
   7   3   1     4957.80     4431.54    138.99 o 
   8   3   1     3973.30     3626.08    582.27 o 
   9   3   1     4170.59     4613.32    383.68 o 
  10   3   1     2076.15     1985.42    196.21 o 
  11   3   1        3.80       55.91     67.72 o 
  12   3   1      945.70     1279.62    651.14 o 
 -12   4   1       87.39      107.70     28.59 o 
 -11   4   1       92.80       57.75     23.69 o 
 -10   4   1      109.86      115.07     38.14 o 
  -9   4   1      521.48      665.49    114.78 o 
  -7   4   1      939.32      545.18    248.60 o 
  -6   4   1     1643.42     1890.95    381.25 o 
  -5   4   1    20036.66    20073.88    249.52 o 
  -4   4   1     1332.23     1330.23     55.93 o 
  -3   4   1    11838.10    11925.28    126.25 o 
  -2   4   1     3586.44     3656.01     59.32 o 
  -1   4   1     1076.54     1113.11     28.57 o 
   0   4   1     5030.89     5040.15     33.08 o 
   1   4   1     1737.16     1787.51     47.49 o 
   2   4   1    24876.01    24425.79    199.67 o 
   3   4   1    12044.10    11514.94     91.95 o 
   4   4   1     4481.78     4083.59     63.56 o 
   5   4   1     5961.15     5562.18     65.38 o 
   6   4   1     8077.30     8175.97    259.29 o 
   7   4   1     2277.45     2120.32    151.21 o 
   8   4   1      116.01      127.73     55.01 o 
   9   4   1       80.10       46.35     32.29 o 
  10   4   1      232.73      260.19     54.41 o 
  11   4   1      606.43      536.18    112.54 o 
 -11   5   1      323.82      281.25     51.18 o 
 -10   5   1       46.41       32.73     82.09 o 
  -9   5   1       44.40      124.56     71.46 o 
  -8   5   1      153.32      161.60     27.50 o 
  -7   5   1     2460.89     2591.68     83.65 o 
  -6   5   1    20661.18    21067.11    382.34 o 
  -5   5   1       49.25       61.76     12.82 o 
  -4   5   1     1734.89     1836.35     62.66 o 
  -3   5   1      788.22      844.59     41.75 o 
  -2   5   1    16572.51    17222.41    234.74 o 
  -1   5   1      623.40      722.92     33.44 o 
   0   5   1     1204.61     1158.59     44.25 o 
   1   5   1     1061.66     1049.20     58.64 o 
   2   5   1    22647.33    22949.92    268.48 o 
   3   5   1    16649.51    16348.16    118.04 o 
   4   5   1     2417.95     2260.00     42.38 o 
   5   5   1     2062.40     2342.26    572.07 o 
   6   5   1      729.04      670.83     55.41 o 
   7   5   1      713.85      702.94     63.31 o 
   8   5   1     1022.34     1040.89     72.33 o 
   9   5   1      296.84      291.04     37.47 o 
  10   5   1      283.40      308.17     46.19 o 
  11   5   1      484.42      397.46    150.70 o 
 -11   6   1       42.64      -36.00     36.00 o 
 -10   6   1        3.71      131.17     54.97 o 
  -9   6   1      841.70      982.78    140.95 o 
  -8   6   1      290.48      376.58     68.28 o 
  -7   6   1      255.05      230.90     26.22 o 
  -6   6   1        3.10       61.35     15.55 o 
  -5   6   1    11272.04    10972.07    203.31 o 
  -4   6   1    13839.43    14094.16    242.22 o 
  -3   6   1     6510.08     6471.06    122.32 o 
  -2   6   1     4588.78     4679.19     56.59 o 
   0   6   1     4291.16     4321.60     41.22 o 
   1   6   1     3009.56     3205.81     81.96 o 
   2   6   1     2268.66     2161.81     43.34 o 
   3   6   1     3689.28     3593.21     50.31 o 
   4   6   1     4784.04     4500.50    103.69 o 
   5   6   1     1534.58     1539.84     93.17 o 
   6   6   1     5552.95     5377.26    144.42 o 
   7   6   1        2.08       -7.87     31.33 o 
   8   6   1       33.97      112.86     32.47 o 
   9   6   1      890.46      967.98    129.23 o 
  10   6   1        4.23       95.02     43.40 o 
 -10   7   1     1170.41     1054.44     82.61 o 
  -9   7   1      972.54     1000.70    110.67 o 
  -8   7   1      887.35      901.97    128.83 o 
  -7   7   1      786.29      775.91     81.65 o 
  -6   7   1      100.42      104.79     17.16 o 
  -5   7   1     3240.08     3266.74     95.17 o 
  -4   7   1      495.68      518.88     28.30 o 
  -3   7   1     1285.62     1377.55     68.37 o 
  -2   7   1     8079.88     8446.16    125.39 o 
  -1   7   1     1336.96     1293.17     77.05 o 
   0   7   1      673.82      678.60     36.26 o 
   1   7   1    21467.65    21995.35    428.82 o 
   2   7   1      354.06      433.72    127.25 o 
   3   7   1     1280.92     1249.57     70.62 o 
   4   7   1      265.62      284.68     21.32 o 
   5   7   1     5917.48     5591.22    115.67 o 
   6   7   1     1008.99      970.07     76.33 o 
   7   7   1      540.30      583.71     54.92 o 
   8   7   1      121.54      114.29     27.10 o 
   9   7   1      470.52      446.98     44.92 o 
  10   7   1       76.98       70.86     27.60 o 
  -8   8   1       82.57       93.93     61.38 o 
  -7   8   1        1.46       24.49     59.75 o 
  -6   8   1       11.54       83.77     25.17 o 
  -5   8   1     1913.57     1854.26    141.53 o 
  -4   8   1     1307.08     1707.97    488.43 o 
  -3   8   1      459.07      458.02     47.51 o 
  -2   8   1     2982.12     3065.16     71.26 o 
  -1   8   1     1261.84     1180.55    237.36 o 
   0   8   1      807.05      827.57     61.22 o 
   1   8   1     1618.80     1661.29     87.24 o 
   2   8   1     9570.27     9995.24    209.68 o 
   3   8   1      239.33      238.99     44.26 o 
   4   8   1      619.56      642.84    109.72 o 
   5   8   1     9181.70     9136.19    424.56 o 
   6   8   1     4497.39     4544.36    184.12 o 
   7   8   1      230.88      258.76     42.42 o 
   8   8   1        9.70       41.66     35.67 o 
  -7   9   1       92.48      128.90     27.30 o 
  -6   9   1     2653.66     2740.06    280.00 o 
  -5   9   1     2349.81     2267.16     99.53 o 
  -4   9   1       70.23       54.63     24.83 o 
  -3   9   1     3418.02     3331.43   1235.66 o 
  -2   9   1     1757.65     1738.31    103.13 o 
  -1   9   1      218.76      219.03     32.30 o 
   0   9   1      120.35      195.65     31.35 o 
   1   9   1        6.34       72.09     16.22 o 
   2   9   1     3391.86     3477.76    173.39 o 
   3   9   1     1410.70     1461.86     69.70 o 
   4   9   1      961.32     1440.24    273.67 o 
   5   9   1     1281.54     1396.50     66.94 o 
   6   9   1      854.34      704.24     88.58 o 
   7   9   1       19.69       98.42     31.05 o 
  -5  10   1      779.00      741.66     56.74 o 
  -4  10   1     5471.75     5484.49    434.45 o 
  -3  10   1        0.30       -1.74     17.39 o 
  -2  10   1       80.82       74.67     30.72 o 
  -1  10   1     1697.35     1739.10     85.27 o 
   0  10   1      502.06      577.89     69.96 o 
   1  10   1        8.01       80.24     16.50 o 
   2  10   1       58.71       61.10     17.17 o 
   3  10   1     1219.63     1129.99    111.12 o 
   4  10   1      621.85      607.98     44.09 o 
   5  10   1       62.46       75.70     38.67 o 
  -2  11   1      563.13      438.60     42.70 o 
  -1  11   1       51.17       37.81     13.35 o 
   0  11   1      212.61      239.64     33.49 o 
   1  11   1      796.32      603.05     62.68 o 
   2  11   1       20.54       60.72     28.06 o 
 -12   0   2     1060.72      941.38    191.77 o 
 -10   0   2      588.10      682.89    131.66 o 
  -8   0   2     2709.90     2837.38    101.90 o 
  -6   0   2     7926.48     7568.11    145.02 o 
  -2   0   2      512.50      510.35     16.42 o 
   0   0   2     1165.27     1286.01    113.98 o 
   2   0   2      752.14      964.63     81.80 o 
   4   0   2     3348.41     3032.95     80.83 o 
   6   0   2    15935.12    16681.12    281.01 o 
   8   0   2    11546.92    12602.22    416.78 o 
  10   0   2     1762.88     1818.15    325.45 o 
  12   0   2        6.59      682.37     75.03 o 
 -13   1   2       32.40      106.98     26.89 o 
 -12   1   2     1271.14     1131.12    192.09 o 
 -11   1   2     3247.79     3370.55    205.38 o 
 -10   1   2     4308.39     4851.41    327.60 o 
  -9   1   2     1454.26     1515.49    128.52 o 
  -8   1   2      682.87      700.24     52.92 o 
  -7   1   2     4757.69     5196.16    149.25 o 
  -6   1   2      272.69      318.42     83.46 o 
  -5   1   2        7.56       12.84     15.79 o 
  -4   1   2    11145.05    11064.23     94.85 o 
  -3   1   2    49877.49    48577.22   1095.73 o 
  -2   1   2     4085.06     3857.34     26.61 o 
   1   1   2      723.15      681.21     29.82 o 
   2   1   2    25475.94    25537.29    312.94 o 
   3   1   2     3967.18     3462.69    231.39 o 
   4   1   2    13441.96    13511.89    240.89 o 
   5   1   2       16.34       53.56     40.18 o 
   6   1   2     5148.52     4898.55    277.25 o 
   7   1   2    23639.17    24161.80    731.83 o 
   8   1   2     1096.95     1303.80    120.85 o 
   9   1   2        2.52       33.42     29.54 o 
  10   1   2     1380.00     1287.82    207.61 o 
  11   1   2      486.14      502.92     91.87 o 
  12   1   2       23.77       71.02     37.81 o 
 -13   2   2     3318.76     2832.91     90.66 o 
 -12   2   2     1128.71      955.22    157.29 o 
 -11   2   2      564.05      380.79     88.46 o 
 -10   2   2      547.54      500.88     71.43 o 
  -9   2   2      389.26      400.78     38.60 o 
  -8   2   2       18.95      114.39     27.24 o 
  -7   2   2     1706.89     1502.97    117.06 o 
  -6   2   2      143.27      207.93     25.55 o 
  -5   2   2     3923.06     3684.89     79.59 o 
  -4   2   2      487.86      498.04     29.00 o 
  -3   2   2      277.25      330.42     19.55 o 
  -2   2   2     5570.07     5805.77     80.99 o 
  -1   2   2    24915.26    24723.90    131.27 o 
   0   2   2      674.98      681.56     15.27 o 
   2   2   2      481.06      628.75     45.99 o 
   3   2   2    12198.73    11883.01    126.16 o 
   4   2   2      244.52      318.49     29.63 o 
   5   2   2       57.24      153.15     32.37 o 
   6   2   2     1291.89     1577.77     97.27 o 
   7   2   2        7.84       16.87     22.98 o 
   8   2   2        5.64       98.77     42.96 o 
   9   2   2     5222.61     5118.74    209.86 o 
  10   2   2      175.27      174.22     52.84 o 
  11   2   2      395.12      292.61     98.61 o 
  12   2   2      745.45      591.34    103.15 o 
 -12   3   2     3439.85     3453.38    351.19 o 
 -11   3   2      241.45      193.67     51.71 o 
 -10   3   2      482.65      460.42    102.28 o 
  -9   3   2     4465.98     4618.40    151.62 o 
  -8   3   2    10674.90    11274.99    367.02 o 
  -7   3   2      275.73      232.13     21.06 o 
  -6   3   2     4364.05     4215.74     60.26 o 
  -5   3   2    13487.48    13857.68    373.14 o 
  -4   3   2    29869.10    30139.19    299.55 o 
  -3   3   2    28119.58    27751.45    205.56 o 
  -2   3   2     3536.52     3410.54     26.43 o 
  -1   3   2     1098.03      985.89     12.02 o 
   0   3   2    49357.62    48646.86    301.65 o 
   1   3   2       27.00       36.56     11.68 o 
   2   3   2     2525.09     2416.85     43.98 o 
   3   3   2     4063.65     4065.08    113.87 o 
   4   3   2    14190.20    14026.01    234.10 o 
   5   3   2     1398.48     1455.34     89.55 o 
   6   3   2      856.18      860.49     73.44 o 
   7   3   2    10804.88    11806.16    691.46 o 
   8   3   2    14819.38    16665.29   3108.99 o 
   9   3   2      243.82      409.24    149.55 o 
  10   3   2      272.02      316.94    179.50 o 
  11   3   2      237.27      276.10     65.48 o 
  12   3   2     1205.19     1364.86    374.18 o 
 -12   4   2     1588.95     1953.08   2068.63 o 
 -11   4   2      431.26      940.70    912.75 o 
 -10   4   2      266.27     1016.12    207.62 o 
  -9   4   2     6606.60     7826.18    427.71 o 
  -8   4   2      289.42      303.65     59.36 o 
  -7   4   2    11205.53    11142.86    497.81 o 
  -6   4   2      859.55      931.60     49.11 o 
  -5   4   2     6630.98     6349.96     59.03 o 
  -4   4   2    13466.65    13371.92    204.25 o 
  -3   4   2     1949.00     1966.65     55.04 o 
  -2   4   2      204.94      255.64     56.12 o 
  -1   4   2     1356.55     1441.67     23.78 o 
   0   4   2    16120.04    16507.50    118.53 o 
   1   4   2     1019.60     1070.91     41.28 o 
   2   4   2      578.14      604.12     33.16 o 
   3   4   2       70.66      117.58     17.60 o 
   4   4   2      220.61      238.37     16.27 o 
   5   4   2     3183.99     3000.86     74.94 o 
   6   4   2     3441.73     3343.07    275.28 o 
   7   4   2     2300.69     2237.36    130.32 o 
   8   4   2     5907.18     5619.00    241.39 o 
   9   4   2     3662.15     3670.77    310.73 o 
  10   4   2     1052.64      803.02    144.76 o 
  11   4   2     1263.63      911.46    169.64 o 
 -11   5   2     8507.47     8857.83   1940.59 o 
 -10   5   2     6254.51     6255.44   1229.70 o 
  -9   5   2      694.59      710.61    198.08 o 
  -8   5   2     2059.29     2096.13    245.74 o 
  -7   5   2      590.35      609.71     43.11 o 
  -6   5   2      723.37      740.98     60.34 o 
  -5   5   2     3851.08     3819.15     79.41 o 
  -4   5   2      457.98      544.59     24.69 o 
  -3   5   2     1085.57     1055.51     43.65 o 
  -2   5   2     5573.17     5458.15     67.38 o 
  -1   5   2    24541.24    24500.71    209.98 o 
   0   5   2      566.04      458.45     28.58 o 
   1   5   2     3553.42     3747.50     59.03 o 
   2   5   2     2214.49     2269.08     40.24 o 
   3   5   2      235.76      230.94     12.83 o 
   4   5   2      330.12      368.21     24.99 o 
   5   5   2     4268.84     4205.41    162.48 o 
   6   5   2     4924.60     4917.30    101.87 o 
   7   5   2     6446.42     7018.28    577.36 o 
   8   5   2      270.31      244.06     54.79 o 
   9   5   2      314.82      234.27     51.02 o 
  10   5   2      430.74      302.10    132.34 o 
  11   5   2     1970.03     1154.57    268.86 o 
 -11   6   2       66.57       77.04     48.15 o 
 -10   6   2      549.78      688.88    122.85 o 
  -9   6   2      184.81      269.68    147.37 o 
  -8   6   2      989.66     1109.63    110.15 o 
  -7   6   2     3006.03     3172.44    235.99 o 
  -6   6   2      402.90      456.43     30.47 o 
  -5   6   2     1842.34     1821.00     65.52 o 
  -4   6   2     2271.46     2279.06     82.75 o 
  -3   6   2     5755.70     6000.45    165.77 o 
  -2   6   2     1301.10     1319.52     49.99 o 
  -1   6   2      372.82      381.24     17.34 o 
   0   6   2      159.01      181.69     11.34 o 
   1   6   2     5371.51     5427.41    119.99 o 
   2   6   2      735.62      701.61     32.95 o 
   3   6   2      164.10      153.10     24.21 o 
   4   6   2     1221.75     1346.28    286.68 o 
   5   6   2     2650.26     2568.15    203.53 o 
   6   6   2     1734.40     1763.60    104.95 o 
   7   6   2        0.84        7.45     25.47 o 
   8   6   2      644.05      822.76     70.13 o 
   9   6   2     4619.68     5118.32    109.16 o 
  10   6   2      395.29      325.00     56.68 o 
 -10   7   2       74.55      119.59     68.66 o 
  -9   7   2      889.97      967.01    146.76 o 
  -8   7   2    11958.09    12463.92    551.17 o 
  -7   7   2     1276.05     1174.10    150.47 o 
  -6   7   2     4124.21     4118.05    211.60 o 
  -5   7   2       40.81       67.01     13.71 o 
  -4   7   2    12049.58    12854.84   9963.51 o 
  -3   7   2      414.36      422.77     26.15 o 
  -2   7   2     5330.67     5445.48    164.38 o 
  -1   7   2      344.48      320.17     19.66 o 
   1   7   2        2.61       61.48     19.59 o 
   2   7   2      301.22      318.96     32.98 o 
   3   7   2     2010.26     2009.99    140.52 o 
   4   7   2     4079.84     3942.76    129.34 o 
   5   7   2      425.70      371.13     43.19 o 
   6   7   2       23.50      131.22     37.30 o 
   7   7   2      129.61      155.10     38.50 o 
   8   7   2     7169.44     7594.76    291.25 o 
   9   7   2      343.46      300.77     50.11 o 
  -9   8   2     2050.06     1992.98    184.77 o 
  -8   8   2     1461.28     1239.95    145.67 o 
  -7   8   2     1589.52     1543.98    123.23 o 
  -6   8   2      281.12      273.04     44.79 o 
  -5   8   2     2192.70     2453.34    240.66 o 
  -4   8   2      250.65      255.90     21.66 o 
  -3   8   2     1405.29     1381.37     96.83 o 
  -2   8   2     2740.57     2905.76     81.25 o 
  -1   8   2     1607.94     1607.78     71.98 o 
   1   8   2      397.33      378.86     34.70 o 
   2   8   2     3730.58     4025.69    126.40 o 
   3   8   2      184.22      196.20     25.41 o 
   4   8   2     5476.12     5651.82    187.93 o 
   5   8   2     1763.94     1915.21     97.78 o 
   6   8   2      181.93      160.43     47.93 o 
   7   8   2      625.66      632.38    106.86 o 
   8   8   2       26.81       24.10     36.59 o 
  -7   9   2      503.32      356.90     93.36 o 
  -6   9   2       82.42      122.46     31.86 o 
  -5   9   2     1771.20     1654.88    100.41 o 
  -4   9   2     2959.99     3062.38     75.65 o 
  -3   9   2       51.48       63.69     13.67 o 
  -2   9   2     4905.00     4787.56    204.42 o 
  -1   9   2     7120.29     7476.77    300.78 o 
   0   9   2     3725.22     3764.05    175.80 o 
   1   9   2      578.19      645.25     53.65 o 
   2   9   2     1271.59     1180.75     77.76 o 
   3   9   2        0.91        2.68     17.46 o 
   4   9   2     3499.18     3655.65    202.86 o 
   5   9   2     2938.57     2900.75    115.11 o 
   6   9   2     1105.26      923.78    110.94 o 
   7   9   2     1544.54     1494.79    143.95 o 
  -5  10   2      107.40      114.21     30.09 o 
  -4  10   2      115.08      115.45     21.21 o 
  -3  10   2     3210.72     3150.98     90.45 o 
  -2  10   2       15.01       46.29     21.41 o 
  -1  10   2     5296.28     5420.18   2294.84 o 
   0  10   2       59.51       45.21     24.29 o 
   1  10   2      425.64      409.23     29.69 o 
   2  10   2      119.82       98.00     24.30 o 
   3  10   2     1837.97     1680.11    152.14 o 
   4  10   2      724.69      638.80     66.04 o 
   5  10   2     2112.67     1923.80    136.99 o 
  -2  11   2     1770.55     1675.27    128.43 o 
  -1  11   2      435.77      361.95     54.56 o 
   0  11   2      312.79      259.25     32.48 o 
   1  11   2      103.41       52.15     19.33 o 
   2  11   2      380.32      282.98     42.18 o 
 -13   0   3     1546.79      878.00    234.16 o 
 -11   0   3      373.56      273.01     80.94 o 
  -9   0   3      227.12      202.77     39.36 o 
  -7   0   3    53146.94    53857.03    779.51 o 
  -5   0   3     6590.28     6601.42     85.01 o 
  -3   0   3     9500.10     8610.59     61.95 o 
  -1   0   3     4206.48     4357.06     61.99 o 
   1   0   3    60991.44    60711.94   1279.16 o 
   3   0   3     4831.13     4726.33     56.51 o 
   5   0   3     1283.33     1410.47    132.93 o 
   7   0   3     1102.57     1209.53    147.61 o 
   9   0   3    14231.94    16220.99   4549.54 o 
  11   0   3     1364.54      997.26    231.14 o 
 -13   1   3     2767.19     2832.57    626.62 o 
 -12   1   3      590.93      507.21     55.01 o 
 -11   1   3     3903.40     3965.42    244.69 o 
 -10   1   3      436.94      447.12     77.47 o 
  -9   1   3     5358.07     5304.29     91.66 o 
  -8   1   3       38.76      104.43     46.70 o 
  -7   1   3      464.92      489.24     45.53 o 
  -6   1   3    28284.85    29818.56    389.35 o 
  -5   1   3    16988.46    18253.14    183.18 o 
  -4   1   3      993.03     1051.62     23.14 o 
  -3   1   3      338.12      356.28     25.78 o 
  -2   1   3     3243.81     3218.60     33.47 o 
  -1   1   3     1298.89     1303.88     12.51 o 
   0   1   3      344.43      437.68     26.05 o 
   1   1   3     4725.38     4310.79    112.54 o 
   2   1   3    26450.78    27132.21    152.82 o 
   3   1   3    23001.13    23210.04    163.16 o 
   4   1   3     3633.65     3330.65    136.60 o 
   5   1   3        1.55       26.48     22.01 o 
   6   1   3     4442.37     4390.73    218.55 o 
   7   1   3     1874.97     2036.20    221.97 o 
   8   1   3     1849.52     2342.71    351.06 o 
   9   1   3       76.59      147.87     24.56 o 
  10   1   3     8503.36     8503.33    310.63 o 
  11   1   3     2240.48     2445.57    412.67 o 
  12   1   3      121.86      147.84     36.68 o 
 -13   2   3       11.81       34.55     24.44 o 
 -12   2   3     2403.67     2641.83    346.36 o 
 -11   2   3      348.70      319.35     83.06 o 
 -10   2   3    11546.26    11988.45    634.05 o 
  -9   2   3      122.57      207.69     38.25 o 
  -8   2   3      828.49      772.24     93.70 o 
  -7   2   3      164.03      231.91     69.39 o 
  -6   2   3    26829.69    26555.22    305.17 o 
  -5   2   3     3020.46     3128.49    204.02 o 
  -4   2   3     1660.19     1598.03     25.13 o 
  -3   2   3      134.69      175.23     48.10 o 
  -2   2   3      654.55      731.33     22.53 o 
  -1   2   3     1940.41     1916.79     18.52 o 
   0   2   3    40343.33    42840.93    700.39 o 
   1   2   3     9851.01     9847.19    119.86 o 
   2   2   3    12741.18    12595.98    111.89 o 
   3   2   3     5193.62     4869.76    105.32 o 
   4   2   3     2605.68     2840.42    202.72 o 
   5   2   3     4954.08     4971.40    163.35 o 
   6   2   3      912.06      989.01     64.96 o 
   7   2   3     1038.15     1052.07    117.75 o 
   8   2   3       39.38       88.52     26.74 o 
   9   2   3       79.59      192.11     50.29 o 
  10   2   3     3007.47     3294.84    274.44 o 
  11   2   3        6.81       75.67     34.06 o 
  12   2   3       43.69       39.02     18.53 o 
 -12   3   3     1300.11     1107.75    184.04 o 
 -11   3   3      321.36      295.14     35.86 o 
 -10   3   3      326.13      251.02     88.22 o 
  -9   3   3     2530.36     2608.43    133.29 o 
  -8   3   3      568.55      543.30     94.31 o 
  -7   3   3       83.56       99.93     15.43 o 
  -6   3   3    18211.30    19024.87    723.70 o 
  -5   3   3    24676.47    23685.55    233.82 o 
  -4   3   3      518.50      465.66     28.84 o 
  -3   3   3      895.95      893.07     26.91 o 
  -2   3   3        2.09       26.42      5.81 o 
  -1   3   3     4497.38     4598.71     62.53 o 
   0   3   3     1678.76     1616.37     19.25 o 
   1   3   3       92.96      121.19     16.45 o 
   2   3   3       73.49       69.38     13.03 o 
   3   3   3    30418.72    31287.08   1216.79 o 
   4   3   3    20302.56    19725.29    260.41 o 
   5   3   3     1985.27     2056.66     85.07 o 
   6   3   3      503.72      556.86     62.59 o 
   7   3   3      130.66      167.18     34.25 o 
   8   3   3      485.87      605.85     93.87 o 
   9   3   3     1097.60     1434.56    125.89 o 
  10   3   3     2508.08     2940.43    421.81 o 
  11   3   3     2464.28     2832.72    274.94 o 
 -12   4   3       31.66       -7.17    157.72 o 
 -11   4   3      132.24      557.12    260.86 o 
 -10   4   3       98.66      309.60    178.48 o 
  -9   4   3     3374.65     3975.32    693.21 o 
  -8   4   3      988.95     1159.64    203.17 o 
  -7   4   3    18251.67    19209.35    828.48 o 
  -6   4   3     4765.41     4576.00     69.70 o 
  -5   4   3     1128.35     1170.19     40.36 o 
  -4   4   3     4183.12     4225.05     73.76 o 
  -3   4   3      905.59     1027.31     71.38 o 
  -2   4   3    23283.46    23715.87    196.33 o 
  -1   4   3        9.99        7.11      7.11 o 
   0   4   3     9120.85     9037.24     94.07 o 
   1   4   3    26816.04    25558.34    153.10 o 
   2   4   3     4655.67     4535.98     38.21 o 
   3   4   3      253.33      271.69     28.93 o 
   4   4   3      254.42      287.09     17.17 o 
   5   4   3        9.32       32.47     15.28 o 
   6   4   3      714.29      711.76     64.21 o 
   7   4   3      547.44      571.46     98.98 o 
   8   4   3     2275.70     1975.75    284.72 o 
   9   4   3     7748.73     7644.11    529.65 o 
  10   4   3      595.19      498.19     46.63 o 
  11   4   3       71.84       83.04     33.15 o 
 -11   5   3      553.18      622.59    111.65 o 
 -10   5   3      293.06      230.83     51.15 o 
  -9   5   3        8.97       35.44     36.98 o 
  -8   5   3      833.49      771.89     92.12 o 
  -7   5   3      294.60      279.36     21.62 o 
  -6   5   3     2388.66     2609.98    298.64 o 
  -5   5   3     1019.60      992.02     40.27 o 
  -4   5   3     4547.63     4574.89     51.44 o 
  -3   5   3     5907.77     5954.89     66.92 o 
  -2   5   3     2318.65     2364.30     32.44 o 
  -1   5   3    17133.96    17263.30    201.52 o 
   0   5   3     3613.67     3695.99     61.63 o 
   1   5   3     6738.40     6589.27     53.92 o 
   2   5   3    50578.50    51282.53    484.43 o 
   3   5   3     3071.40     2872.01     87.00 o 
   4   5   3      278.66      267.98     19.67 o 
   5   5   3       25.53       39.82     16.59 o 
   6   5   3     9240.49     9143.75    554.36 o 
   7   5   3       27.68       33.26     34.94 o 
   8   5   3      610.79      564.72     63.43 o 
   9   5   3      303.72      366.28     88.86 o 
  10   5   3     3062.87     3086.08    299.08 o 
 -11   6   3     1384.38     2097.29    238.79 o 
 -10   6   3        9.47       79.63     54.88 o 
  -9   6   3      128.13      146.49     27.67 o 
  -8   6   3     4825.17     4716.58    308.95 o 
  -7   6   3      314.16      306.95     43.57 o 
  -6   6   3     2482.79     2357.16     79.58 o 
  -5   6   3     3232.87     3096.71     60.71 o 
  -4   6   3     3301.72     3580.42    197.88 o 
  -3   6   3      643.68      681.41     31.18 o 
  -2   6   3     1918.85     2032.63     83.34 o 
  -1   6   3     1120.86     1103.61     34.82 o 
   0   6   3     2606.05     2506.36     67.64 o 
   1   6   3    11638.93    11470.06    293.99 o 
   2   6   3     6182.89     6240.02    212.76 o 
   3   6   3     6837.50     6449.11    190.00 o 
   4   6   3       92.00      111.66     20.57 o 
   5   6   3    10351.44    10713.02    592.93 o 
   6   6   3      761.71      972.11    100.99 o 
   7   6   3      533.16      621.11     63.01 o 
   8   6   3     1648.11     1781.92    113.91 o 
   9   6   3      245.16      217.43     34.42 o 
  10   6   3      419.77      443.22     55.83 o 
 -10   7   3     1031.69     1337.36    118.86 o 
  -9   7   3       65.99       20.49     54.24 o 
  -8   7   3       19.93       26.74     12.96 o 
  -7   7   3      773.92      751.32     81.63 o 
  -6   7   3      374.24      361.38     43.06 o 
  -5   7   3    11492.50    11454.64    277.85 o 
  -4   7   3     1476.29     1556.72     73.06 o 
  -3   7   3     2116.10     2034.30     55.68 o 
  -2   7   3     3294.96     3266.63     69.60 o 
  -1   7   3    10330.05    10213.94    133.76 o 
   0   7   3       20.68       39.26     10.56 o 
   1   7   3      147.55      166.83     79.35 o 
   2   7   3      535.11      522.91     37.59 o 
   3   7   3    13255.82    13514.70    339.27 o 
   4   7   3     3613.22     3619.65    136.00 o 
   5   7   3     2579.24     2582.65    148.38 o 
   6   7   3     2125.96     2138.33    176.85 o 
   7   7   3     1190.50     1264.16    148.61 o 
   8   7   3       17.40       44.99     24.24 o 
   9   7   3     2243.93     2519.98    220.77 o 
  -9   8   3     1007.79     1051.21    130.36 o 
  -8   8   3       16.84      129.02     60.85 o 
  -7   8   3       72.69       58.98     65.66 o 
  -6   8   3     2267.83     2605.19   4082.69 o 
  -5   8   3     2937.25     2914.72    128.43 o 
  -4   8   3      149.87      148.22     23.23 o 
  -3   8   3     4181.86     4211.64    114.95 o 
  -2   8   3     4622.34     4873.71    218.62 o 
  -1   8   3     1811.21     1772.67     69.93 o 
   0   8   3     1305.53     1334.23     81.54 o 
   1   8   3     7267.51     7415.16    137.00 o 
   2   8   3     2436.96     2803.86    367.06 o 
   3   8   3      117.55      159.63     34.73 o 
   4   8   3     1023.47      980.34     81.12 o 
   5   8   3      555.37      631.25     49.75 o 
   6   8   3       66.90      141.14     33.75 o 
   7   8   3       48.90       78.86     23.75 o 
   8   8   3      369.42      419.11     52.73 o 
  -7   9   3     1709.44     1382.27    239.69 o 
  -6   9   3      607.95      626.37     64.29 o 
  -5   9   3      178.57      115.81     23.40 o 
  -4   9   3     2412.74     2314.82     67.68 o 
  -3   9   3        0.83       30.53     18.69 o 
  -2   9   3       15.40       27.38      9.00 o 
  -1   9   3     1817.67     1810.58     80.35 o 
   0   9   3       84.98      147.98     42.54 o 
   1   9   3      361.05      369.14     43.07 o 
   2   9   3     7571.01     8142.06    428.89 o 
   3   9   3       62.34      147.64     99.09 o 
   4   9   3      122.42      134.56     25.06 o 
   5   9   3      773.28      828.62    112.62 o 
   6   9   3     1463.10     1362.10     78.91 o 
   7   9   3     1612.32     1383.09    188.74 o 
  -5  10   3       53.97       80.12     20.05 o 
  -4  10   3      246.47      151.02     71.38 o 
  -3  10   3     2061.94     2085.24    643.65 o 
  -2  10   3      124.26       93.55     18.18 o 
  -1  10   3      248.19      244.67     26.28 o 
   0  10   3      692.02      670.68     59.13 o 
   1  10   3     1797.42     1964.39    197.86 o 
   2  10   3      567.68      604.12    396.98 o 
   3  10   3       21.22      119.24     39.69 o 
   4  10   3      128.19      143.40     40.17 o 
   5  10   3      503.55      579.12     49.80 o 
  -2  11   3     2186.52     1718.95    171.41 o 
  -1  11   3        1.37      -24.06     51.69 o 
   0  11   3      121.53      135.41     66.24 o 
   1  11   3       88.73       54.99     21.64 o 
 -12   0   4    10729.06    11289.31    569.60 o 
 -10   0   4     1787.31     1803.54    212.11 o 
  -8   0   4      279.63      288.11     51.63 o 
  -6   0   4      414.07      379.20     49.43 o 
  -4   0   4    50626.91    49035.18    166.28 o 
  -2   0   4       26.42       43.99      4.52 o 
   2   0   4    23032.81    21053.00    775.49 o 
   4   0   4    44036.69    38781.39    478.31 o 
   6   0   4     8764.70     9078.80    287.55 o 
   8   0   4     2273.37     2139.47    131.39 o 
  10   0   4      127.96      101.59     37.34 o 
 -13   1   4     2821.14     2311.00    229.90 o 
 -12   1   4      143.84      133.87     33.08 o 
 -11   1   4      563.92      618.96     81.20 o 
 -10   1   4       82.65       -6.66     40.53 o 
  -9   1   4      214.66      200.94     28.01 o 
  -8   1   4       19.54        8.14     19.77 o 
  -7   1   4       40.60       63.87     22.03 o 
  -6   1   4       71.05      102.76     13.98 o 
  -5   1   4    14232.96    14014.10    138.76 o 
  -4   1   4    18097.84    17711.98    185.07 o 
  -3   1   4    13107.76    13455.53     68.53 o 
  -2   1   4    38023.98    39395.83    114.35 o 
  -1   1   4     2116.81     2222.33     28.64 o 
   0   1   4      406.24      495.26     68.43 o 
   1   1   4    18611.44    18268.80    153.45 o 
   2   1   4     3260.50     3039.38     37.44 o 
   3   1   4    28591.54    29712.60    750.82 o 
   4   1   4     1210.60     1315.09     98.75 o 
   5   1   4     6067.35     6205.72    101.75 o 
   6   1   4      761.57      860.82     63.34 o 
   7   1   4     1769.24     1790.47    132.48 o 
   8   1   4     6947.27     7096.70    372.05 o 
   9   1   4     1012.42      969.55    163.74 o 
  10   1   4       23.97      121.72     46.45 o 
  11   1   4      152.91      223.23     46.84 o 
 -13   2   4     1544.07     1164.32    207.10 o 
 -12   2   4      439.87      309.71     62.87 o 
 -11   2   4     3001.34     2920.50    174.83 o 
 -10   2   4     1320.37     1089.49    146.95 o 
  -9   2   4     2424.02     2313.20    188.14 o 
  -8   2   4     6481.45     6330.02    304.10 o 
  -7   2   4      478.72      461.25     39.89 o 
  -6   2   4     2356.11     2263.07     43.41 o 
  -5   2   4      942.05      943.36     54.32 o 
  -4   2   4     1991.86     1803.63     32.94 o 
  -3   2   4    75743.33    80739.16   3036.73 o 
  -2   2   4      352.31      375.69     18.13 o 
  -1   2   4    15743.02    15996.29     78.19 o 
   0   2   4     4503.90     4395.85     33.99 o 
   1   2   4     2384.00     2466.33     43.60 o 
   2   2   4     1798.96     1910.31     34.63 o 
   3   2   4    17108.12    16827.23    526.42 o 
   4   2   4      453.32      554.79     74.90 o 
   5   2   4     1811.42     2325.38    720.06 o 
   6   2   4      410.21      376.75     44.68 o 
   7   2   4    24273.70    25686.99    368.09 o 
   8   2   4     3415.13     3894.73    278.97 o 
   9   2   4     1890.45     2203.86    113.09 o 
  10   2   4      275.92      293.47     65.59 o 
  11   2   4      792.08      550.16     96.79 o 
 -13   3   4     1093.29      738.51    187.72 o 
 -12   3   4     2187.19     2062.74    218.92 o 
 -11   3   4      141.56      253.56     43.66 o 
 -10   3   4     1955.96     1712.46    186.45 o 
  -9   3   4     4131.46     3731.94    175.37 o 
  -8   3   4       87.59      164.73     73.34 o 
  -7   3   4     6054.72     6350.02    114.76 o 
  -6   3   4     2473.82     2556.42     91.01 o 
  -5   3   4        0.46       10.63      8.98 o 
  -4   3   4        3.97       20.54     10.58 o 
  -3   3   4       35.34       39.12      8.19 o 
  -2   3   4     1630.35     1688.63     24.63 o 
  -1   3   4      727.75      725.08     16.36 o 
   0   3   4     4909.75     4899.65     29.83 o 
   1   3   4    10600.44    10450.25     85.16 o 
   2   3   4     3704.40     3664.96    109.77 o 
   3   3   4    11731.38    11234.86    168.78 o 
   4   3   4       88.53       83.18     24.68 o 
   5   3   4      135.18      170.25     24.99 o 
   6   3   4      259.48      353.91     31.77 o 
   7   3   4     3724.33     4184.19    132.37 o 
   8   3   4     5136.84     6777.89   1445.84 o 
   9   3   4       71.82       22.74     43.59 o 
  10   3   4      199.50      239.51     97.64 o 
  11   3   4      243.04      185.41     46.84 o 
 -12   4   4     5213.93     9045.77    372.70 o 
 -11   4   4     4055.91     7808.16   7642.98 o 
 -10   4   4      861.46     1853.61   1182.64 o 
  -9   4   4     1057.03     1367.04    172.66 o 
  -8   4   4      651.81      687.03    124.28 o 
  -7   4   4     1328.14     1457.93    680.17 o 
  -6   4   4       33.40       38.43     12.42 o 
  -5   4   4     5504.07     5215.92     62.24 o 
  -4   4   4    29174.53    28923.95    288.58 o 
  -3   4   4     1231.84     1216.28     36.58 o 
  -2   4   4     6231.44     6205.85     37.83 o 
  -1   4   4    13539.17    14564.33    195.20 o 
   0   4   4     9851.26    10033.88     79.47 o 
   1   4   4      545.33      574.74     35.88 o 
   2   4   4     8546.14     8666.26    132.51 o 
   3   4   4       67.96       87.09     17.27 o 
   5   4   4     2562.11     2363.60     91.31 o 
   6   4   4     4534.01     4357.00    116.45 o 
   7   4   4       71.92       57.27     58.83 o 
   8   4   4     1514.70     1322.59    109.21 o 
   9   4   4        6.21       25.67     37.63 o 
  10   4   4      118.89      143.60     39.28 o 
  11   4   4     1335.88      708.98    249.09 o 
 -12   5   4      312.86      445.33     83.64 o 
 -11   5   4      848.08      776.64    322.51 o 
 -10   5   4        4.18       91.15     54.92 o 
  -9   5   4     1552.56     1905.66    275.64 o 
  -8   5   4      776.28      856.20    115.93 o 
  -7   5   4     7281.48     7416.55    245.91 o 
  -6   5   4     2603.40     2453.01     73.97 o 
  -5   5   4    17258.33    16239.57    191.56 o 
  -4   5   4     4822.67     4832.58     77.92 o 
  -3   5   4     3488.40     3553.45     53.47 o 
  -2   5   4     8770.14     8900.26    118.88 o 
  -1   5   4      597.26      682.52     28.34 o 
   0   5   4      136.76      135.88     14.24 o 
   1   5   4      384.86      371.75     21.44 o 
   2   5   4      794.52      873.45     46.52 o 
   3   5   4     2164.45     2033.09    134.43 o 
   4   5   4        8.87       49.27     18.75 o 
   5   5   4     2574.23     2654.16    130.03 o 
   6   5   4       73.01       62.98     22.71 o 
   7   5   4       98.81      117.79     44.94 o 
   8   5   4     1729.14     1736.52    183.85 o 
   9   5   4     4196.33     4272.96    370.37 o 
  10   5   4       53.09       86.49     29.79 o 
 -11   6   4     3575.68     4960.19    511.08 o 
 -10   6   4      770.96      956.72    114.19 o 
  -9   6   4      303.54      336.64     33.52 o 
  -8   6   4    12775.34    12391.75    879.49 o 
  -7   6   4       18.06       40.78     19.37 o 
  -6   6   4     5652.71     5587.10    120.13 o 
  -5   6   4     2932.97     2945.72     40.95 o 
  -4   6   4    21406.47    22326.28    503.81 o 
  -3   6   4     5336.36     5411.94     67.75 o 
  -2   6   4       83.15       92.51      8.22 o 
  -1   6   4     5015.08     4941.26     74.67 o 
   0   6   4     1698.33     1788.64    114.87 o 
   1   6   4      801.27      682.93     73.03 o 
   2   6   4     1094.65     1136.15     70.95 o 
   3   6   4      237.99      226.58     21.42 o 
   4   6   4     1592.50     1719.07    192.91 o 
   5   6   4     7954.15     8103.84    177.29 o 
   6   6   4      267.81      254.94     44.05 o 
   7   6   4     1921.05     1946.19    139.42 o 
   8   6   4     4103.04     4509.62    179.70 o 
   9   6   4        1.70       -6.92     25.21 o 
 -10   7   4     2550.57     2809.78    257.84 o 
  -9   7   4     2013.18     1897.04    144.51 o 
  -8   7   4      319.99      298.83     42.51 o 
  -7   7   4     1844.59     1702.43    165.39 o 
  -6   7   4     2655.48     2646.36    132.21 o 
  -5   7   4      140.67      137.82     17.64 o 
  -4   7   4      397.41      353.16     27.85 o 
  -3   7   4      813.13      816.93     31.83 o 
  -2   7   4      860.12      868.54     66.00 o 
  -1   7   4    10791.24    10762.81     76.77 o 
   0   7   4     5344.44     5619.79     93.28 o 
   1   7   4     1080.47     1154.49     72.65 o 
   2   7   4       67.93      163.62     35.91 o 
   3   7   4      203.42      213.07     22.63 o 
   4   7   4      864.69      876.52     74.41 o 
   5   7   4     1605.50     1537.92     89.24 o 
   6   7   4     3199.30     3098.26    291.31 o 
   7   7   4     1829.95     1999.07    187.80 o 
   8   7   4     1100.62     1036.99    108.20 o 
   9   7   4      236.69      217.99     24.76 o 
  -9   8   4      151.20      149.09     51.20 o 
  -8   8   4      266.94      242.96     63.36 o 
  -7   8   4     1482.08     1290.80    210.25 o 
  -6   8   4      349.79      352.58     56.47 o 
  -5   8   4     1186.77     1213.10     96.42 o 
  -4   8   4     2352.20     2486.70    107.81 o 
  -3   8   4       67.72       65.47     16.77 o 
  -2   8   4     5211.16     5655.17    177.97 o 
  -1   8   4     3058.00     3080.99     61.29 o 
   0   8   4     1581.32     1911.48    227.68 o 
   1   8   4        6.08       67.35     22.03 o 
   2   8   4     3156.50     3972.41   1815.21 o 
   3   8   4     1743.18     1904.80     94.50 o 
   4   8   4        9.54       47.36     19.97 o 
   5   8   4      208.76      268.15     43.69 o 
   6   8   4     3777.00     3619.21    170.60 o 
   7   8   4      795.05      718.00     70.17 o 
   8   8   4      289.29      256.11     33.76 o 
  -7   9   4      618.63      530.08    106.01 o 
  -6   9   4     1218.56      982.58    102.70 o 
  -5   9   4     2981.90     2916.29    109.65 o 
  -4   9   4       97.00       78.18     30.60 o 
  -3   9   4      272.99      220.56     22.57 o 
  -2   9   4      219.52      220.91     19.80 o 
  -1   9   4     2755.04     2546.58    158.09 o 
   0   9   4      828.61      875.77     67.92 o 
   1   9   4       34.09       71.19     19.38 o 
   2   9   4      223.95      292.79    107.74 o 
   3   9   4      120.42      175.45     28.80 o 
   4   9   4     3160.61     3209.31    126.19 o 
   5   9   4       73.31       34.81     30.41 o 
   6   9   4      861.63      833.22    118.51 o 
  -5  10   4     1042.63      894.79     73.27 o 
  -4  10   4     2273.80     2185.64    196.94 o 
  -3  10   4       98.82      148.28     30.25 o 
  -2  10   4       51.94       58.72     29.75 o 
  -1  10   4     1780.75     2084.23    113.38 o 
   0  10   4     4003.03     4172.11    105.54 o 
   1  10   4       18.46       88.27     23.87 o 
   2  10   4        0.48       20.04     47.79 o 
   3  10   4      334.25      247.08     48.89 o 
   4  10   4     2787.30     2972.23    123.34 o 
  -1  11   4     3728.16     3871.02    206.90 o 
 -13   0   5     3364.96     2905.67    294.74 o 
 -11   0   5     7453.32     7676.77    633.89 o 
  -9   0   5    27992.16    28696.19    865.60 o 
  -7   0   5       56.97       88.96     22.87 o 
  -5   0   5    16636.50    16756.13    176.12 o 
  -3   0   5     2645.87     2755.21     30.27 o 
  -1   0   5      280.27      316.08     36.39 o 
   1   0   5    56809.83    57790.86    242.93 o 
   3   0   5     6926.05     6191.89    108.16 o 
   5   0   5     1661.35     1695.45    167.08 o 
   7   0   5     5337.46     5545.25    307.15 o 
   9   0   5     1489.38     1488.49    294.80 o 
  11   0   5     2384.76     1939.68    348.09 o 
 -13   1   5      751.10      562.28    113.17 o 
 -12   1   5      571.43      392.82     85.95 o 
 -11   1   5      202.29      278.03     61.24 o 
 -10   1   5    15053.82    15641.90    577.82 o 
  -9   1   5     1914.44     1724.56     74.19 o 
  -8   1   5        4.82       33.91      9.44 o 
  -7   1   5    12015.72    11776.72    192.32 o 
  -6   1   5     8704.96     8624.38     77.97 o 
  -5   1   5    18858.04    18146.94    151.83 o 
  -4   1   5      872.73      836.67     17.53 o 
  -3   1   5    12935.40    12766.05     62.74 o 
  -2   1   5     6122.85     5914.54     43.16 o 
  -1   1   5     6569.65     6457.92     78.13 o 
   1   1   5      904.15      981.34     55.56 o 
   2   1   5      725.22      932.19    401.25 o 
   3   1   5      170.39      272.45     45.45 o 
   4   1   5     2947.29     3178.92     90.55 o 
   5   1   5     1715.57     1903.30    106.55 o 
   6   1   5     1531.53     1820.10    172.33 o 
   7   1   5     1656.39     1794.27    169.53 o 
   8   1   5     1190.10     1008.23    196.94 o 
   9   1   5     3165.94     3254.99    282.69 o 
  10   1   5        2.38       18.51     44.59 o 
  11   1   5     2049.70     1594.70    255.72 o 
 -13   2   5      320.77      259.92     82.61 o 
 -12   2   5      289.84      226.49     37.60 o 
 -11   2   5      735.47      679.66    115.34 o 
 -10   2   5        2.12      110.68     30.10 o 
  -9   2   5       17.28      131.76     65.00 o 
  -8   2   5     1733.22     1681.54    306.82 o 
  -7   2   5      209.32      209.08     27.50 o 
  -6   2   5    37189.81    37135.52    583.85 o 
  -5   2   5     1575.17     1512.21     45.19 o 
  -4   2   5    16943.41    17372.83    109.13 o 
  -3   2   5     5349.55     5466.49     53.86 o 
  -2   2   5    14363.81    14830.04     96.37 o 
  -1   2   5    17158.28    17479.96    178.52 o 
   0   2   5     2897.14     2708.14     41.91 o 
   1   2   5     6331.61     6637.25    133.37 o 
   2   2   5    35018.59    35693.89    656.78 o 
   3   2   5     1154.04     1257.05     77.45 o 
   4   2   5     1025.79     1112.87     62.55 o 
   5   2   5      409.29      525.95     49.97 o 
   6   2   5      761.80     1820.28    960.20 o 
   7   2   5       91.91      176.84     33.95 o 
   8   2   5        5.29       46.92     57.62 o 
   9   2   5      303.57      411.69     60.10 o 
  10   2   5    12752.07    14615.19    613.66 o 
  11   2   5       21.14       63.72     29.77 o 
 -13   3   5       68.59       30.01     37.27 o 
 -12   3   5       80.61       53.25     26.19 o 
 -11   3   5     3537.33     2511.31    318.33 o 
 -10   3   5     7866.90     7522.28    292.84 o 
  -9   3   5     3394.67     3112.11     99.57 o 
  -8   3   5     1128.84     1104.48     96.97 o 
  -7   3   5     4719.29     4605.00    150.08 o 
  -6   3   5      182.44      211.06     60.29 o 
  -5   3   5     2392.04     2414.06     41.11 o 
  -4   3   5       21.58       37.67     33.62 o 
  -3   3   5     9269.41     9309.36    139.54 o 
  -2   3   5      122.29      171.29      9.40 o 
  -1   3   5       91.14       70.14      6.27 o 
   0   3   5    20889.86    20029.64    123.85 o 
   1   3   5    23547.53    23788.41    353.77 o 
   2   3   5     1923.32     2209.25     94.33 o 
   3   3   5    14322.91    13709.24    386.12 o 
   4   3   5     1045.91      987.42     63.39 o 
   5   3   5     6732.96     6571.65    184.96 o 
   6   3   5     2456.97     2662.00    162.01 o 
   7   3   5        7.57       52.24     40.24 o 
   8   3   5       40.57      129.73     42.84 o 
   9   3   5     2415.25     2833.29    163.92 o 
  10   3   5     1121.91      934.63    158.18 o 
  11   3   5      883.22      875.17    196.71 o 
 -12   4   5      162.75      654.25    204.76 o 
 -11   4   5     1507.48     3368.36   2095.89 o 
 -10   4   5     1244.74     3068.74   2505.37 o 
  -9   4   5     2358.80     2746.59    626.85 o 
  -8   4   5       41.57       43.32     31.60 o 
  -7   4   5     1996.65     1896.77     62.66 o 
  -6   4   5      429.30      463.99     27.51 o 
  -5   4   5    11753.77    11629.43    303.47 o 
  -4   4   5     3467.29     3410.42     37.07 o 
  -3   4   5     2787.04     2808.64     28.24 o 
  -2   4   5      654.16      633.06     24.04 o 
  -1   4   5     2344.50     2238.67     31.86 o 
   0   4   5     1395.16     1308.86     77.42 o 
   1   4   5    21030.70    21773.87    179.38 o 
   2   4   5    20738.00    20812.39    136.26 o 
   3   4   5    11271.75    11281.99    198.98 o 
   4   4   5     4596.23     4035.43    169.51 o 
   5   4   5      466.58      500.03     64.07 o 
   6   4   5     8614.88     8656.84    273.09 o 
   7   4   5      722.37      635.61     80.81 o 
   8   4   5      470.71      427.32     51.70 o 
   9   4   5     3078.22     2666.37    328.24 o 
  10   4   5      728.44      497.69     86.97 o 
 -12   5   5        9.59      372.65     75.99 o 
 -11   5   5      161.74      271.11     48.25 o 
 -10   5   5     3837.11     4173.87    600.03 o 
  -9   5   5     1519.20     1643.89    188.30 o 
  -8   5   5     2326.04     2474.30     71.25 o 
  -7   5   5       59.68       99.70     43.87 o 
  -6   5   5      117.64      122.38     11.79 o 
  -5   5   5     4589.77     4440.05     86.19 o 
  -4   5   5     2329.26     2273.83     55.63 o 
  -3   5   5     1289.31     1246.05     23.02 o 
  -2   5   5    22893.64    23727.01    240.68 o 
  -1   5   5     5924.73     5984.51     93.44 o 
   0   5   5       37.66       74.76     28.07 o 
   1   5   5        4.15       56.46     13.32 o 
   2   5   5     2969.52     3045.03    102.54 o 
   3   5   5      269.44      274.87     24.45 o 
   4   5   5        5.93       53.68     15.37 o 
   5   5   5     4377.77     4426.12    145.94 o 
   6   5   5        9.10       70.37     30.81 o 
   7   5   5     2564.96     2631.67    131.04 o 
   8   5   5     3611.43     4078.07    204.71 o 
   9   5   5      262.46      193.90     46.52 o 
  10   5   5      139.42      135.45     34.80 o 
 -11   6   5       19.37       56.43     48.89 o 
 -10   6   5       17.19      181.29     64.09 o 
  -9   6   5      147.63      100.88     60.70 o 
  -8   6   5     2756.75     2728.71    256.97 o 
  -7   6   5      197.07      177.74     22.30 o 
  -6   6   5     2495.29     2454.88     73.62 o 
  -5   6   5     6634.38     6455.25     57.72 o 
  -4   6   5     1089.56      995.50     46.87 o 
  -3   6   5     1479.36     1484.83     37.89 o 
  -2   6   5       52.01       61.45      8.54 o 
  -1   6   5    17834.85    18138.96    172.17 o 
   0   6   5     1442.37     1520.29    339.44 o 
   1   6   5     1975.66     1966.45     56.01 o 
   2   6   5    13076.17    13343.59    267.86 o 
   3   6   5     6420.80     6557.58     74.13 o 
   4   6   5       41.05       11.77     31.00 o 
   5   6   5      823.21      807.01    118.68 o 
   6   6   5       14.64       74.95     24.44 o 
   7   6   5       55.12       53.32     74.27 o 
   8   6   5      377.00      400.67     36.37 o 
   9   6   5     2427.15     2471.94    121.88 o 
 -10   7   5        1.03       62.76     35.67 o 
  -9   7   5     1618.56     1707.56    197.05 o 
  -8   7   5      869.99      977.67    193.95 o 
  -7   7   5      226.37      302.71     66.33 o 
  -6   7   5     1420.98     1386.42    100.22 o 
  -5   7   5       20.63       58.39     19.67 o 
  -4   7   5      112.40      133.08     10.49 o 
  -3   7   5      324.29      320.63     17.72 o 
  -2   7   5        6.02       21.93     14.85 o 
  -1   7   5     4553.08     4423.81     46.87 o 
   0   7   5     3013.53     3018.26    352.05 o 
   1   7   5     8426.55     8526.23    187.41 o 
   2   7   5      995.24     1010.68     72.82 o 
   3   7   5     7531.98     7638.82    127.43 o 
   4   7   5      871.37      938.29    121.48 o 
   5   7   5     4864.23     4860.48    356.17 o 
   6   7   5        4.04       63.79     21.83 o 
   7   7   5       67.29       95.94     23.41 o 
   8   7   5      531.53      531.36     69.40 o 
  -9   8   5      184.65       89.99     43.38 o 
  -8   8   5        0.01       -5.33     48.27 o 
  -7   8   5     5102.13     4830.25    397.76 o 
  -6   8   5      416.96      474.34     49.58 o 
  -5   8   5      569.88      607.54     56.49 o 
  -4   8   5     1169.85     1188.57     57.15 o 
  -3   8   5     2317.09     2356.80     84.87 o 
  -2   8   5     4839.70     4790.18   1979.47 o 
  -1   8   5      787.04      757.34     68.75 o 
   0   8   5      673.84      672.29     70.35 o 
   1   8   5      935.03      902.99     78.85 o 
   2   8   5     6324.77     6578.17    156.83 o 
   3   8   5     1775.69     1680.62    141.57 o 
   4   8   5     1075.57     1107.27     81.15 o 
   5   8   5       10.40       35.90     29.01 o 
   6   8   5     4511.47     4355.12    436.47 o 
   7   8   5      436.29      296.49     51.80 o 
  -7   9   5     1531.69     1341.36    171.04 o 
  -6   9   5        4.12       50.78     22.12 o 
  -5   9   5      490.24      519.89     47.74 o 
  -4   9   5        4.25       31.69     35.59 o 
  -3   9   5     2428.36     2446.27     50.60 o 
  -2   9   5     4643.46     5044.70    103.43 o 
  -1   9   5     2707.05     3206.59    126.12 o 
   0   9   5       74.24       57.94     40.02 o 
   1   9   5      965.69     1098.74     71.20 o 
   2   9   5      313.28      566.96    357.83 o 
   3   9   5       82.88      180.25     25.87 o 
   4   9   5       95.05      167.24     33.97 o 
   5   9   5      653.40      578.54     88.82 o 
   6   9   5       21.40       40.49     20.81 o 
  -5  10   5     1097.41      865.87     73.72 o 
  -4  10   5      861.41      769.00     76.64 o 
  -3  10   5       29.40       61.05     35.31 o 
  -2  10   5     3286.97     2917.47    270.23 o 
  -1  10   5     1051.09     1463.06    572.68 o 
   0  10   5      841.83      870.32     90.89 o 
   1  10   5       13.55       40.27     17.20 o 
   2  10   5     1539.95     1429.54    133.02 o 
   3  10   5      409.22      440.88     51.15 o 
   4  10   5       17.76       41.43     16.07 o 
 -12   0   6      967.49      828.54    223.37 o 
 -10   0   6      366.28      279.58     68.96 o 
  -8   0   6       36.56       36.90     17.83 o 
  -6   0   6      297.38      461.51     46.85 o 
  -4   0   6     1937.75     1883.77     39.74 o 
  -2   0   6    31588.24    32686.13    151.34 o 
   0   0   6      171.03      194.72     25.57 o 
   2   0   6     3920.93     3703.37    184.14 o 
   4   0   6    17532.94    17452.59   1025.23 o 
   6   0   6      109.56       90.74     43.87 o 
   8   0   6     8473.96     8977.69    503.99 o 
  10   0   6     3459.68     2904.41    294.17 o 
 -13   1   6     1330.89      803.59    139.06 o 
 -12   1   6     6040.42     6109.08    258.56 o 
 -11   1   6      667.65      609.56     87.23 o 
 -10   1   6      108.87       64.52     13.96 o 
  -9   1   6      128.15      124.01     31.11 o 
  -8   1   6      242.33      202.80     20.25 o 
  -7   1   6     1031.44      971.19     51.48 o 
  -6   1   6    11632.61    11495.73    134.38 o 
  -5   1   6    16588.38    17157.42    223.30 o 
  -4   1   6    16519.08    17206.03    323.44 o 
  -3   1   6    19362.95    19789.71    148.26 o 
  -2   1   6      972.42     1059.59     42.99 o 
  -1   1   6      870.31      954.10     34.02 o 
   0   1   6     6335.01     6221.03    188.99 o 
   1   1   6       53.35       58.76     18.16 o 
   2   1   6     2936.59     2871.06     67.78 o 
   3   1   6    28414.67    30132.07    982.89 o 
   4   1   6    32276.06    33513.98    946.33 o 
   5   1   6     1330.92     1529.56    100.81 o 
   6   1   6       96.51       14.24     26.77 o 
   7   1   6     6224.65     6755.88    266.59 o 
   8   1   6      553.76      439.11     67.59 o 
   9   1   6      594.38      614.66     82.38 o 
  10   1   6     1461.25     1208.45    290.07 o 
  11   1   6     1983.12     1618.31    401.46 o 
 -13   2   6     1523.70     1168.01    272.74 o 
 -12   2   6     1475.78     1098.84    237.20 o 
 -11   2   6     3537.93     3303.94     88.29 o 
 -10   2   6     1130.54      909.06    154.18 o 
  -9   2   6       50.56       35.36     33.07 o 
  -8   2   6       65.41       79.81     22.99 o 
  -7   2   6     3336.25     3158.39     60.92 o 
  -6   2   6       11.47       29.47     10.19 o 
  -5   2   6      366.79      311.85     19.78 o 
  -4   2   6     3722.69     3777.69     23.00 o 
  -2   2   6     2790.60     2544.91     92.18 o 
  -1   2   6     3844.29     3814.38    111.06 o 
   0   2   6     2613.33     2536.81     44.02 o 
   1   2   6     8073.06     8062.22     93.82 o 
   2   2   6       33.68      136.66     59.29 o 
   3   2   6    14984.03    14421.87    551.08 o 
   4   2   6       47.73      119.31     32.35 o 
   5   2   6    17589.35    17230.78   1467.61 o 
   6   2   6     1345.09     1685.10    206.02 o 
   7   2   6     1422.08     1946.95    339.21 o 
   8   2   6      738.56      957.96    551.73 o 
   9   2   6       17.29       74.24     49.53 o 
  10   2   6       85.67      158.71     47.93 o 
 -13   3   6     2406.46     2680.54    128.56 o 
 -12   3   6     4176.74     3725.41    497.20 o 
 -11   3   6       68.07       73.53     28.18 o 
 -10   3   6     1251.83     1182.04    342.32 o 
  -9   3   6     1226.94     1343.49    246.68 o 
  -8   3   6     9429.32     9264.51     92.30 o 
  -7   3   6       66.76       62.72      8.02 o 
  -6   3   6       48.35      105.34     16.19 o 
  -5   3   6     2580.08     2489.31     40.05 o 
  -4   3   6    51615.48    52705.22    661.41 o 
  -3   3   6    21049.79    21087.36    136.14 o 
  -2   3   6     1764.96     1866.03    101.68 o 
  -1   3   6    17856.38    18101.87    175.86 o 
   0   3   6     5884.26     5795.59     61.01 o 
   1   3   6      643.97      678.45     38.32 o 
   2   3   6       49.06       84.36     35.43 o 
   3   3   6    12662.75    12590.04    426.62 o 
   4   3   6    22275.01    22710.11    382.58 o 
   5   3   6      107.11      133.93     28.21 o 
   6   3   6       83.57      112.66     28.71 o 
   7   3   6      149.65      268.38     61.43 o 
   8   3   6     1346.11     1110.73    151.34 o 
   9   3   6      492.85      441.22     87.69 o 
  10   3   6        0.20       97.58     73.92 o 
 -12   4   6      521.11      875.00     95.11 o 
 -11   4   6      613.32     1666.19   1090.16 o 
 -10   4   6      426.06      464.68    160.97 o 
  -9   4   6     2214.15     2330.03    337.65 o 
  -8   4   6     1161.16     1125.72    105.57 o 
  -7   4   6    12891.58    12622.19    275.81 o 
  -6   4   6     2337.56     2157.91     63.71 o 
  -5   4   6    15978.61    15733.02    192.76 o 
  -4   4   6      438.16      463.58     43.76 o 
  -3   4   6     5749.45     5644.26     90.08 o 
  -2   4   6     4048.98     3833.11     30.98 o 
  -1   4   6      322.83      334.11     19.88 o 
   0   4   6       83.22      119.06     20.01 o 
   1   4   6      149.15      174.20     15.87 o 
   2   4   6     3313.57     3258.37     98.88 o 
   3   4   6      872.53      970.49     71.03 o 
   4   4   6      996.67     1000.52     75.17 o 
   5   4   6     1447.63     1395.81    109.37 o 
   6   4   6     1805.82     1802.97    127.66 o 
   7   4   6      639.60      725.72    156.66 o 
   8   4   6     3141.26     3209.98    214.62 o 
   9   4   6     1402.89     1222.17    192.88 o 
  10   4   6      326.02      247.17     61.03 o 
 -12   5   6      443.88      469.85    123.74 o 
 -11   5   6     5334.59     7000.71    991.12 o 
 -10   5   6      392.43      450.74     72.21 o 
  -9   5   6      164.72      184.88     49.59 o 
  -8   5   6     4181.45     4272.21    153.78 o 
  -7   5   6     3229.49     3124.67     79.91 o 
  -6   5   6     4951.21     5238.10     99.62 o 
  -5   5   6    18899.15    18630.09    461.87 o 
  -4   5   6      147.99      172.40     15.96 o 
  -3   5   6      139.22      123.10      7.70 o 
  -2   5   6      218.91      257.95     15.45 o 
  -1   5   6     6814.12     6773.77     65.51 o 
   0   5   6      876.30      921.53     47.70 o 
   1   5   6      546.60      620.98    155.79 o 
   2   5   6       53.60       76.28     10.23 o 
   3   5   6    12649.94    13151.23    190.05 o 
   4   5   6     5492.02     5519.01    161.23 o 
   5   5   6     2289.20     2066.18    125.40 o 
   6   5   6      100.71      201.47     50.89 o 
   7   5   6      280.73      263.04    100.93 o 
   8   5   6     1899.12     1896.75    302.05 o 
   9   5   6       87.47      222.54     29.30 o 
 -11   6   6     1109.36     1664.16    170.61 o 
 -10   6   6     2717.61     3452.30    205.12 o 
  -9   6   6      777.13      803.00    144.12 o 
  -8   6   6      746.85      720.30     74.15 o 
  -7   6   6      738.35      685.36     50.03 o 
  -6   6   6       28.15       49.65     14.92 o 
  -5   6   6     1036.39      904.95     50.44 o 
  -4   6   6      581.54      587.56     36.62 o 
  -3   6   6     7228.71     7012.21    104.53 o 
  -2   6   6     2632.09     2653.86     46.37 o 
  -1   6   6     1093.23     1250.26    100.49 o 
   0   6   6     2584.89     2722.31     51.18 o 
   1   6   6     2340.10     2362.58    161.75 o 
   2   6   6       28.95       53.65     63.00 o 
   3   6   6       14.36       37.63     11.63 o 
   4   6   6      141.82      172.99     27.14 o 
   5   6   6     1274.69     1219.66     74.06 o 
   6   6   6      359.98      378.23     43.29 o 
   7   6   6      627.42      620.79     77.31 o 
   8   6   6      225.72      254.61     23.96 o 
   9   6   6       41.16      103.59     25.42 o 
 -10   7   6      190.64      259.25     74.41 o 
  -9   7   6      284.99      276.09     68.63 o 
  -8   7   6     6067.45     5815.36    282.24 o 
  -7   7   6      538.61      385.74     61.56 o 
  -6   7   6      905.86      818.16    137.51 o 
  -5   7   6      917.64      912.65     38.83 o 
  -4   7   6    16255.26    16430.73    180.95 o 
  -3   7   6      542.69      520.30     25.14 o 
  -2   7   6      312.15      279.32     19.87 o 
  -1   7   6     2579.36     2619.65     66.76 o 
   0   7   6       33.63       62.30     13.43 o 
   1   7   6       18.24       22.13     20.53 o 
   2   7   6     3738.58     3828.79    165.83 o 
   3   7   6      216.08      229.77     31.02 o 
   4   7   6     4217.17     4240.85    161.24 o 
   5   7   6     1400.84     1331.44     91.84 o 
   6   7   6      595.97      608.83     76.67 o 
   7   7   6      650.53      634.03     65.52 o 
   8   7   6      252.52      249.71     32.99 o 
  -9   8   6     1230.51     1159.95    205.86 o 
  -8   8   6      749.04      610.60     79.04 o 
  -7   8   6     2392.78     2277.76     80.18 o 
  -6   8   6     1024.01      864.28    122.87 o 
  -5   8   6     3372.64     3605.33    150.41 o 
  -4   8   6     2465.90     2388.43    150.13 o 
  -3   8   6     3454.80     3347.26    174.17 o 
  -2   8   6      394.13      614.29    210.48 o 
  -1   8   6      974.36     1152.83     88.63 o 
   0   8   6      245.15      235.57     52.92 o 
   1   8   6     1197.61     1508.22    489.38 o 
   2   8   6      888.95     1005.95     81.16 o 
   3   8   6        7.56       40.79     57.65 o 
   4   8   6      207.96      224.88     36.95 o 
   5   8   6      750.28      739.41     65.42 o 
   6   8   6     3351.71     3310.74    284.63 o 
   7   8   6      378.49      405.55     89.81 o 
  -7   9   6      395.41      380.21    104.69 o 
  -6   9   6     1292.22     1202.04    151.37 o 
  -5   9   6     5164.75     5360.93     91.43 o 
  -4   9   6      638.16      665.63     82.99 o 
  -3   9   6        1.11        2.49     22.99 o 
  -2   9   6      998.21     1038.83    116.62 o 
  -1   9   6     2459.57     2908.93   1739.38 o 
   0   9   6     6885.23     6970.93    211.39 o 
   1   9   6        0.02       33.82     22.02 o 
   2   9   6     2257.59     2564.62    294.36 o 
   3   9   6     2702.97     2663.29     71.48 o 
   4   9   6      748.19      667.32     73.14 o 
   5   9   6     1706.85     1631.32    111.24 o 
  -5  10   6      458.99      393.58     88.87 o 
  -4  10   6        5.53        2.25     26.71 o 
  -3  10   6      417.56      343.28     40.15 o 
  -2  10   6        3.87       52.60     42.44 o 
  -1  10   6     2545.30     2556.93    236.02 o 
   0  10   6      531.55      441.10     38.57 o 
   1  10   6     5128.64     4747.64    412.27 o 
   2  10   6        2.29      123.11     28.38 o 
   3  10   6      496.18      839.18    772.60 o 
 -13   0   7     2712.35     2759.35    117.44 o 
 -11   0   7     3241.53     3329.17    278.81 o 
  -9   0   7     2912.73     2789.66    130.49 o 
  -7   0   7     3052.39     2829.49     95.26 o 
  -5   0   7    10893.41    11321.04    322.70 o 
  -3   0   7    77871.04    78482.46    876.85 o 
  -1   0   7       10.80       30.48     10.15 o 
   1   0   7     1695.97     1863.36    100.85 o 
   3   0   7     2074.37     2249.44    162.80 o 
   5   0   7     1545.99     1708.60    172.32 o 
   7   0   7      727.51      860.62    184.31 o 
   9   0   7      152.40      194.85     55.83 o 
 -13   1   7        5.37       78.42     26.41 o 
 -12   1   7      194.88      217.82     48.05 o 
 -11   1   7     1398.39     1401.48    100.84 o 
 -10   1   7     1548.28     1269.36    193.62 o 
  -9   1   7    21842.25    19515.87    774.41 o 
  -8   1   7     1205.35     1078.56     71.22 o 
  -7   1   7     2840.52     2816.90     66.16 o 
  -6   1   7     9664.77     9082.88    117.84 o 
  -5   1   7     1763.55     1846.95     60.62 o 
  -4   1   7    13184.78    13736.12    162.00 o 
  -3   1   7      322.30      357.12     19.89 o 
  -2   1   7    23840.53    24966.32    358.15 o 
  -1   1   7     6787.99     6900.31     69.94 o 
   0   1   7     1789.69     1831.57    109.53 o 
   1   1   7    19162.59    18885.02    110.83 o 
   2   1   7     7629.16     7097.19    209.90 o 
   3   1   7      920.65     1047.68     66.70 o 
   4   1   7     2820.91     3129.93    201.19 o 
   5   1   7        4.55       96.34     40.14 o 
   6   1   7     3315.08     3262.63    211.78 o 
   7   1   7     4169.38     4542.23    402.73 o 
   8   1   7     1156.04     1155.35    117.46 o 
   9   1   7      448.15      358.21     70.80 o 
  10   1   7     5470.51     6218.92    587.59 o 
 -13   2   7      165.34       69.07     33.95 o 
 -12   2   7      119.22      184.70     55.72 o 
 -11   2   7     3257.48     2920.38     86.76 o 
 -10   2   7    15958.86    15834.38    414.79 o 
  -9   2   7      280.16      262.91     51.96 o 
  -8   2   7     3687.79     3636.41    206.80 o 
  -7   2   7      234.87      259.74     22.56 o 
  -6   2   7     2816.68     2745.01     54.12 o 
  -5   2   7     1526.90     1486.03     30.55 o 
  -4   2   7       12.91       12.98     10.10 o 
  -3   2   7       83.96       97.47      9.20 o 
  -2   2   7     9231.24     8764.68     74.11 o 
  -1   2   7       50.66       72.15     22.57 o 
   0   2   7    13885.55    14126.35    113.05 o 
   1   2   7     3450.67     3373.00     39.96 o 
   2   2   7     6845.41     6877.18    124.82 o 
   3   2   7     2618.42     2669.03    116.53 o 
   4   2   7      171.30      184.31     15.29 o 
   5   2   7     1849.16     2115.19    179.97 o 
   6   2   7     7346.15     8262.63  17064.57 o 
   7   2   7     2456.07     2914.71    532.26 o 
   8   2   7        6.93       98.70     43.19 o 
   9   2   7       15.79       80.31     33.39 o 
  10   2   7      538.36      347.83    109.33 o 
 -13   3   7      627.32      702.48    161.95 o 
 -12   3   7      155.51      298.98     85.09 o 
 -11   3   7      430.81      503.92    219.29 o 
 -10   3   7      367.14      320.34    101.71 o 
  -9   3   7     9119.88     8696.90    207.85 o 
  -8   3   7     1383.95     1359.55     86.17 o 
  -7   3   7      299.22      281.76     23.35 o 
  -6   3   7     2666.79     2602.88     63.90 o 
  -5   3   7     1948.66     1893.98     47.46 o 
  -4   3   7    11752.29    11617.17    172.53 o 
  -3   3   7      504.67      491.06     25.34 o 
  -2   3   7    15125.89    15609.48     88.82 o 
  -1   3   7    39830.08    41801.06    617.42 o 
   0   3   7     5358.51     5271.71    103.55 o 
   1   3   7     2426.36     2247.68     50.92 o 
   2   3   7       65.04       59.43     17.52 o 
   3   3   7     1784.63     1684.14     94.38 o 
   4   3   7     1712.32     2172.04    642.44 o 
   5   3   7        7.18       21.89     60.09 o 
   6   3   7      335.41      300.71     52.95 o 
   7   3   7     2377.28     2048.40    215.03 o 
   8   3   7     1637.13     1498.53    154.48 o 
   9   3   7     4275.38     4672.61    195.85 o 
  10   3   7      638.84      551.34    102.44 o 
 -12   4   7        7.56       44.11     48.24 o 
 -11   4   7     2174.66     3406.77    209.11 o 
 -10   4   7      100.49      127.41     68.63 o 
  -9   4   7      667.33      859.17    197.98 o 
  -8   4   7      800.05      702.21     70.01 o 
  -7   4   7      318.68      333.40     18.54 o 
  -6   4   7      161.53      165.78     28.86 o 
  -5   4   7     3887.97     3834.14    140.12 o 
  -4   4   7      988.88     1104.01     49.73 o 
  -3   4   7    22296.72    22259.30    197.77 o 
  -2   4   7     7217.31     7166.57     85.36 o 
  -1   4   7      705.39      699.01     43.84 o 
   0   4   7     4718.41     4684.92     79.30 o 
   1   4   7       26.72       45.51      9.58 o 
   2   4   7     9273.49     9251.76    230.08 o 
   3   4   7     1762.08     1800.68    168.66 o 
   4   4   7       20.33       72.36     47.18 o 
   5   4   7     5563.28     5427.19    203.38 o 
   6   4   7      795.67      916.18    125.12 o 
   7   4   7     1008.44      945.10    140.44 o 
   8   4   7      646.92      545.49    107.88 o 
   9   4   7      189.38      197.94     29.90 o 
 -12   5   7      768.26     1234.60     91.55 o 
 -11   5   7        1.61      199.80     55.29 o 
 -10   5   7     3225.36     4196.72    316.84 o 
  -9   5   7     3602.82     4023.52    403.46 o 
  -8   5   7     1944.01     1793.41     74.99 o 
  -7   5   7        9.48       19.25     12.29 o 
  -6   5   7      781.84      784.70     45.71 o 
  -5   5   7     1300.27     1205.07     97.22 o 
  -4   5   7       85.60      134.88     28.44 o 
  -3   5   7       93.72      120.02     11.99 o 
  -2   5   7     5868.30     5957.07     72.83 o 
  -1   5   7       49.77       67.59     15.54 o 
   0   5   7     2703.99     2649.35     70.37 o 
   1   5   7     5280.22     5078.67     66.77 o 
   3   5   7      268.66      291.93     23.74 o 
   4   5   7     6825.50     7149.29    302.00 o 
   5   5   7      317.21      293.99     34.87 o 
   6   5   7     8713.28     8754.18    499.68 o 
   7   5   7     1152.25     1165.70    119.10 o 
   8   5   7      353.23      313.40     38.32 o 
   9   5   7       82.10       82.32     27.41 o 
 -11   6   7     2301.16     2615.05    209.06 o 
 -10   6   7      983.80     1120.21    250.59 o 
  -9   6   7       90.05      -15.16     49.36 o 
  -8   6   7      201.61      269.34     86.61 o 
  -7   6   7      344.27      328.15     60.14 o 
  -6   6   7      170.42      156.86     20.26 o 
  -5   6   7      661.98      623.76     40.54 o 
  -4   6   7      832.76      989.36     48.18 o 
  -3   6   7       32.48       15.74      9.44 o 
  -2   6   7    10213.33    10399.71    148.58 o 
  -1   6   7      363.03      455.05     38.08 o 
   0   6   7      266.79      264.06     25.54 o 
   1   6   7     6306.04     6750.24    182.56 o 
   2   6   7     1362.15     1270.22    141.78 o 
   3   6   7     2667.40     2632.36     58.29 o 
   4   6   7       90.75       51.69     25.40 o 
   5   6   7     5889.38     5896.32    277.44 o 
   6   6   7     1609.23     1521.12    107.56 o 
   7   6   7     1873.22     1887.76    119.03 o 
   8   6   7      736.58      771.35    124.71 o 
 -10   7   7       25.63       24.22     47.67 o 
  -9   7   7      848.85      747.03    101.42 o 
  -8   7   7     2081.89     2008.37    145.03 o 
  -7   7   7     3305.54     3377.46    158.51 o 
  -6   7   7     1056.74      911.02     72.78 o 
  -5   7   7      216.09      192.29     20.18 o 
  -4   7   7      215.95      179.66     27.95 o 
  -3   7   7     1015.85      950.78     84.85 o 
  -2   7   7      994.82      982.07     81.80 o 
  -1   7   7    12425.59    12636.11   1096.96 o 
   0   7   7     3766.20     4017.70    212.73 o 
   1   7   7      551.76      515.03     50.70 o 
   2   7   7     1293.55     1302.07    120.74 o 
   3   7   7     1706.47     1772.89     92.65 o 
   4   7   7        0.03       43.80     18.70 o 
   5   7   7      762.32      779.43     96.87 o 
   6   7   7     1132.52     1033.96     70.19 o 
   7   7   7      171.03      200.49     33.76 o 
  -9   8   7      413.98      535.05     56.19 o 
  -8   8   7      282.49      242.93     40.47 o 
  -7   8   7     1948.40     1577.52     93.56 o 
  -6   8   7      699.47      676.21    100.54 o 
  -5   8   7     2657.14     2552.26    108.19 o 
  -4   8   7        3.40       50.74     29.23 o 
  -3   8   7      172.29      177.17     33.54 o 
  -2   8   7     1904.02     2510.55    167.59 o 
  -1   8   7     2573.41     2627.94    155.60 o 
   0   8   7      982.31     1044.84    190.95 o 
   1   8   7      329.62      416.55     46.38 o 
   2   8   7      981.10     1034.06     88.52 o 
   3   8   7      866.78      894.08    113.64 o 
   4   8   7       33.25       60.03     17.40 o 
   5   8   7      958.94      929.76     86.76 o 
   6   8   7        2.35       61.22     19.54 o 
  -7   9   7     1919.12     1984.35    226.82 o 
  -6   9   7      126.62      121.49     33.00 o 
  -5   9   7     3172.22     3419.27    173.58 o 
  -4   9   7      200.30      227.85     32.03 o 
  -3   9   7       24.65       76.80     16.25 o 
  -2   9   7       39.22       54.17     25.33 o 
  -1   9   7      206.24      230.65     33.58 o 
   0   9   7     1739.67     1765.20    106.26 o 
   1   9   7      205.89      197.03     45.29 o 
   2   9   7     3208.95     3491.86     94.74 o 
   3   9   7     1534.64     1470.79    145.46 o 
   4   9   7     1232.21     1162.11     90.93 o 
  -5  10   7       73.49       42.33     33.42 o 
  -4  10   7      475.74      404.30     56.61 o 
  -3  10   7     1081.61      982.80     82.88 o 
  -2  10   7     1777.88     1665.18    214.81 o 
  -1  10   7      153.46      128.53     23.17 o 
   0  10   7      133.50      175.27     45.77 o 
   1  10   7      764.10      825.90     54.14 o 
   2  10   7       15.39       70.72     21.18 o 
 -12   0   8     5169.97     5862.80    126.82 o 
 -10   0   8     2154.44     1944.34    123.75 o 
  -8   0   8     7116.79     6859.04    219.60 o 
  -6   0   8    26624.11    28546.96    815.46 o 
  -4   0   8     4132.38     3716.03     40.07 o 
  -2   0   8     7191.09     7232.35     53.23 o 
   0   0   8    33363.13    31155.79    391.04 o 
   2   0   8     4398.83     4715.92    112.10 o 
   4   0   8    25945.52    27972.73   1400.46 o 
   6   0   8     2239.36     2297.88    263.44 o 
   8   0   8      778.42      540.26     96.45 o 
  10   0   8     1979.61     1718.15    368.95 o 
 -13   1   8      347.43      326.92    110.77 o 
 -12   1   8      988.42      833.87    140.01 o 
 -11   1   8     2254.19     2018.31    284.93 o 
 -10   1   8     1581.13     1495.79     66.74 o 
  -9   1   8     2458.33     2320.28     87.29 o 
  -8   1   8       22.75       52.72     17.89 o 
  -7   1   8      143.45      194.09     16.38 o 
  -6   1   8        0.99       20.61      8.78 o 
  -5   1   8       50.44       68.40      7.61 o 
  -4   1   8      432.64      414.64     19.06 o 
  -3   1   8    12258.25    12515.17    210.51 o 
  -2   1   8     8320.56     8325.29     84.96 o 
  -1   1   8     3140.36     2877.30     53.73 o 
   0   1   8     6512.23     6838.40    350.94 o 
   1   1   8     5153.16     5231.09    111.38 o 
   2   1   8      161.39      150.52     21.01 o 
   3   1   8     1861.11     1960.26     68.96 o 
   4   1   8    11342.88    11745.36    692.60 o 
   5   1   8    11009.21    13284.73   2683.55 o 
   6   1   8      172.21      211.23     91.21 o 
   7   1   8      298.42      386.39    174.71 o 
   8   1   8      691.69      761.82     83.10 o 
   9   1   8      101.05      151.10     43.07 o 
  10   1   8      960.88     1076.74    759.53 o 
 -13   2   8     1458.17     1077.68    293.49 o 
 -12   2   8      101.33       84.80     37.93 o 
 -11   2   8      452.21      338.44     72.19 o 
 -10   2   8      591.35      533.16     95.10 o 
  -9   2   8     3705.50     3689.71    397.38 o 
  -8   2   8     4719.55     4597.73    180.52 o 
  -7   2   8     9394.68     9358.18    342.75 o 
  -6   2   8     3637.84     3637.19     87.16 o 
  -5   2   8     9433.18     9200.51     73.83 o 
  -4   2   8     7867.27     8179.46    162.84 o 
  -3   2   8      382.22      305.88    126.77 o 
  -2   2   8     2727.77     2864.58     37.19 o 
  -1   2   8       33.84       67.00     13.69 o 
   0   2   8     2705.99     2785.09    109.80 o 
   1   2   8    11114.53    10822.47    247.95 o 
   2   2   8     1101.35     1048.33     69.14 o 
   3   2   8    23453.21    23480.87    718.46 o 
   4   2   8      274.70      259.70     33.14 o 
   5   2   8     1639.46     1599.26    133.19 o 
   6   2   8       91.72      186.52     34.57 o 
   7   2   8     4404.78     4753.93    212.21 o 
   8   2   8      172.55      355.32    381.77 o 
   9   2   8      109.28      197.06    229.14 o 
 -12   3   8       18.98      152.91     72.40 o 
 -11   3   8      602.84     1042.60    190.26 o 
 -10   3   8      171.29      151.30     33.85 o 
  -9   3   8      426.00      405.18     35.64 o 
  -8   3   8     2093.54     2019.76     69.99 o 
  -7   3   8     5328.27     7381.57    843.18 o 
  -6   3   8       68.67       72.83      9.12 o 
  -5   3   8     9637.17     9581.84    213.44 o 
  -4   3   8     5326.31     5215.90    123.90 o 
  -3   3   8      394.38      382.89     24.02 o 
  -2   3   8      368.31      456.82     24.67 o 
  -1   3   8     6036.26     5959.50     46.55 o 
   0   3   8       71.20       82.97     13.38 o 
   1   3   8      356.87      463.43    197.46 o 
   2   3   8      357.86      400.51     33.87 o 
   3   3   8      825.42      733.31     89.68 o 
   4   3   8    10816.06    10068.02    272.55 o 
   5   3   8     8196.27     8540.62    839.75 o 
   6   3   8      248.13      292.24     45.82 o 
   7   3   8       99.57      115.47     39.84 o 
   8   3   8        9.62       45.26     45.63 o 
   9   3   8      938.45      731.57     97.52 o 
 -12   4   8     2109.02     3253.79    261.11 o 
 -11   4   8     4209.96     5620.94    255.10 o 
 -10   4   8      438.38      334.96     49.53 o 
  -9   4   8      467.53      430.26     79.76 o 
  -8   4   8     6770.77     6768.29     84.95 o 
  -7   4   8     1531.63     1535.66     64.03 o 
  -6   4   8     5731.44     5705.79    112.94 o 
  -5   4   8     2083.73     1940.54     69.43 o 
  -4   4   8     7667.89     7750.03    105.70 o 
  -3   4   8     2500.25     2474.38     60.75 o 
  -2   4   8     2156.61     2128.57     27.84 o 
  -1   4   8    11771.20    11858.83    100.39 o 
   0   4   8     6919.85     7048.23    170.30 o 
   1   4   8     1936.81     1889.67     60.99 o 
   2   4   8     1997.96     2057.92    130.24 o 
   3   4   8     1739.57     1885.08    155.52 o 
   4   4   8     7384.20     7706.19    388.95 o 
   5   4   8     1156.78     1223.81    184.05 o 
   6   4   8      388.42      349.42     85.08 o 
   7   4   8      192.82      175.14     40.76 o 
   8   4   8      123.14      175.22     41.56 o 
   9   4   8       16.67       60.07    130.93 o 
 -11   5   8     1536.64     1978.39    342.60 o 
 -10   5   8     1786.11     2328.55    280.02 o 
  -9   5   8     6095.41     5745.44    327.21 o 
  -8   5   8       97.74       72.54     18.43 o 
  -7   5   8     2334.14     2217.14    106.22 o 
  -6   5   8        0.12       68.12     12.88 o 
  -5   5   8     1743.04     1857.05     89.75 o 
  -4   5   8      421.59      368.03     40.83 o 
  -3   5   8    12285.83    11969.68    189.24 o 
  -2   5   8     3516.92     3568.56     62.50 o 
  -1   5   8     4129.15     4128.92    112.96 o 
   0   5   8     9860.85    10196.14    224.43 o 
   1   5   8      108.78      108.08     18.56 o 
   2   5   8       26.11       31.68     32.49 o 
   3   5   8     2611.19     2466.93    144.66 o 
   4   5   8     1297.98     1241.10    128.77 o 
   5   5   8     3926.22     3822.77    110.11 o 
   6   5   8      120.55      172.38     59.15 o 
   7   5   8       76.01      156.07     40.65 o 
   8   5   8       95.13      127.58     27.83 o 
 -11   6   8       26.19       97.36     27.24 o 
 -10   6   8       31.48       76.72     51.17 o 
  -9   6   8        1.24      188.07     60.43 o 
  -8   6   8     9290.53     8621.54    233.66 o 
  -7   6   8     4820.59     4905.68    128.17 o 
  -6   6   8     6459.76     6280.90    197.35 o 
  -5   6   8     6095.58     6182.07    115.71 o 
  -4   6   8    18002.28    18382.84    811.79 o 
  -3   6   8      430.80      422.70     24.29 o 
  -2   6   8      510.77      541.24     23.12 o 
  -1   6   8     1520.74     1559.66     78.39 o 
   0   6   8      978.36      968.82     42.77 o 
   1   6   8     1664.12     1672.02     58.04 o 
   2   6   8      258.65      222.87     33.69 o 
   3   6   8     4585.85     5104.60    184.51 o 
   4   6   8      588.38      587.74    108.56 o 
   5   6   8       59.62      100.96     21.45 o 
   6   6   8       15.24       36.44     51.20 o 
   7   6   8      305.95      248.79     40.66 o 
   8   6   8     1363.46     1131.64    115.67 o 
 -10   7   8     2275.86     2483.23    207.59 o 
  -9   7   8        2.36      138.69     64.84 o 
  -8   7   8     2922.52     2964.53    262.60 o 
  -7   7   8     1708.09     1601.48    106.98 o 
  -6   7   8       24.54       13.58     19.99 o 
  -5   7   8     3962.24     4082.35    133.17 o 
  -4   7   8     7096.86     6923.29    199.87 o 
  -3   7   8       76.89       93.92      8.84 o 
  -2   7   8     2368.17     2483.84     76.39 o 
  -1   7   8      503.25      506.54     67.53 o 
   0   7   8      484.48      537.55     42.64 o 
   1   7   8     4427.57     4502.80    120.08 o 
   2   7   8      672.62      620.79     87.81 o 
   3   7   8      820.67      868.44     71.36 o 
   4   7   8     1904.68     2073.86     91.70 o 
   5   7   8       13.69       63.54     17.02 o 
   6   7   8      603.63      575.62    122.72 o 
   7   7   8       25.50       34.82     26.70 o 
  -9   8   8        7.46       -9.40     42.14 o 
  -8   8   8     1366.56     1162.14    115.99 o 
  -7   8   8      962.47      880.20     71.86 o 
  -6   8   8      334.28      286.81     43.11 o 
  -5   8   8     1649.97     1720.28    192.13 o 
  -4   8   8     1083.64     1118.82     76.61 o 
  -3   8   8       88.67       99.87     24.98 o 
  -2   8   8       18.30       53.45     63.55 o 
  -1   8   8     4548.97     4537.69    230.90 o 
   0   8   8      135.95      137.80     85.17 o 
   1   8   8      183.54      238.84     25.30 o 
   2   8   8     9472.83     9907.32    233.91 o 
   3   8   8     1771.71     1919.89     77.25 o 
   4   8   8        1.75       56.82     53.70 o 
   5   8   8       11.87       35.21     31.06 o 
  -7   9   8      304.78      268.38     54.41 o 
  -6   9   8       54.53      149.33     37.29 o 
  -5   9   8      120.40       86.15     24.80 o 
  -4   9   8     1700.30     1571.25    104.62 o 
  -3   9   8     2679.77     2617.39    110.07 o 
  -2   9   8       79.75       73.02     38.26 o 
  -1   9   8       40.59       74.34     23.47 o 
   0   9   8      483.46      436.99     33.23 o 
   1   9   8      353.12      299.20    141.73 o 
   2   9   8        0.61       35.31     15.52 o 
   3   9   8      894.83      888.16     61.22 o 
   4   9   8       12.56       22.55     17.93 o 
  -4  10   8     2180.48     1615.88    237.31 o 
  -3  10   8     1129.40     1108.53    343.05 o 
  -2  10   8       50.54      134.87     32.15 o 
  -1  10   8      140.92      125.10     23.13 o 
   0  10   8     2347.96     2245.91    229.95 o 
   1  10   8      453.44      475.72     49.09 o 
 -13   0   9      958.11      647.79    170.20 o 
 -11   0   9       19.34      100.07     44.69 o 
  -9   0   9    23700.24    22713.01   2492.01 o 
  -7   0   9    10550.60    11412.49    199.50 o 
  -5   0   9     6237.61     6436.41    135.57 o 
  -3   0   9     7620.59     7809.18     99.04 o 
  -1   0   9     8101.52     8136.78    437.92 o 
   1   0   9     7581.26     7519.13    319.77 o 
   3   0   9     2480.34     2911.49    308.82 o 
   5   0   9     4667.18     4781.61    241.63 o 
   7   0   9     9203.94    11351.91   1694.06 o 
   9   0   9      763.31      746.21    211.90 o 
 -13   1   9     2600.05     2022.35    345.46 o 
 -12   1   9      425.97      372.79     60.13 o 
 -10   1   9     4652.33     4569.96    167.13 o 
  -9   1   9       21.87       45.36     23.85 o 
  -8   1   9     5061.44     5263.50     88.36 o 
  -7   1   9      715.65      732.01     35.52 o 
  -6   1   9     6462.00     6410.23     96.02 o 
  -5   1   9      930.13      922.69     18.97 o 
  -4   1   9     2699.16     2582.71     27.29 o 
  -3   1   9    31984.71    34475.93   1245.17 o 
  -2   1   9     2526.13     2501.58     43.93 o 
  -1   1   9     5874.62     5778.14    166.97 o 
   0   1   9      395.97      456.24     29.70 o 
   1   1   9        2.84       53.25     15.87 o 
   2   1   9      564.71      610.85     31.17 o 
   3   1   9      297.29      318.44     35.66 o 
   4   1   9     2253.38     2512.15    123.89 o 
   5   1   9     1747.95     1699.21    106.70 o 
   6   1   9      469.11      566.44     84.26 o 
   7   1   9        2.70      167.31     50.25 o 
   8   1   9      241.23      238.05     60.82 o 
   9   1   9      142.47       50.23    127.09 o 
 -13   2   9      377.66      362.58     58.21 o 
 -12   2   9     2346.05     2863.17    563.14 o 
 -11   2   9        1.53       58.79     19.76 o 
 -10   2   9     2956.97     3186.97    585.85 o 
  -9   2   9        3.68       11.86      8.17 o 
  -8   2   9      159.94      189.82     59.47 o 
  -7   2   9      700.61      624.25     36.83 o 
  -6   2   9     4260.28     3983.14     44.22 o 
  -5   2   9      237.84      248.80     13.51 o 
  -4   2   9     3855.31     3754.84     42.19 o 
  -3   2   9     1688.07     1696.29     35.60 o 
  -2   2   9    61889.34    63429.39    562.35 o 
  -1   2   9     6431.02     6673.45    114.89 o 
   0   2   9        5.27       43.72     23.12 o 
   1   2   9     1373.10     1758.22    162.51 o 
   2   2   9      673.92      610.73     43.51 o 
   3   2   9      839.19      864.33     62.81 o 
   4   2   9        1.99       55.63     44.20 o 
   5   2   9      121.50      180.90     38.72 o 
   6   2   9     8506.37     8340.88   1018.31 o 
   7   2   9      110.27      202.48     45.33 o 
   8   2   9     1504.63     1316.14    152.68 o 
   9   2   9      244.13      265.16     51.15 o 
 -12   3   9      612.02     1076.02    189.86 o 
 -11   3   9     4572.39     5490.55    445.25 o 
 -10   3   9     2155.97     2095.82    197.84 o 
  -9   3   9     1005.42      957.64     98.16 o 
  -8   3   9     7016.33     7481.83    176.35 o 
  -7   3   9      637.51      541.76     32.53 o 
  -6   3   9     2166.33     2230.85     62.94 o 
  -5   3   9      582.74      592.25     20.99 o 
  -4   3   9     2223.17     2085.42     94.30 o 
  -2   3   9      399.36      439.40     25.87 o 
  -1   3   9     1667.72     1759.54     60.54 o 
   0   3   9       56.99       65.14     20.61 o 
   1   3   9     1438.47     1384.21    147.05 o 
   2   3   9     4475.05     4560.27    104.57 o 
   3   3   9      840.66      715.50     63.78 o 
   4   3   9     5439.47     5295.70    230.88 o 
   5   3   9     5183.98     5491.62    314.99 o 
   6   3   9     1315.21     1241.63    132.54 o 
   7   3   9      672.07      558.21     69.34 o 
   8   3   9     2044.30     1875.51    240.50 o 
   9   3   9        1.34       26.86     50.36 o 
 -12   4   9     1335.65     1536.46    220.28 o 
 -11   4   9      735.31      902.22     75.79 o 
 -10   4   9     2775.35     3728.39    249.66 o 
  -9   4   9     5922.49     5737.51    470.11 o 
  -8   4   9       45.67      119.98     77.39 o 
  -7   4   9     2944.95     3108.77    112.01 o 
  -6   4   9     1188.83     1117.77     98.90 o 
  -5   4   9     3197.18     3102.70     95.54 o 
  -4   4   9     1303.30     1264.67     49.19 o 
  -3   4   9     3857.96     3893.63     97.42 o 
  -2   4   9      549.68      546.76     33.46 o 
  -1   4   9     9810.83     9624.82    119.48 o 
   0   4   9      264.90      269.96     15.26 o 
   1   4   9     1380.74     1356.45     80.20 o 
   2   4   9     6048.33     6055.87    142.86 o 
   3   4   9      169.32      248.13     32.77 o 
   4   4   9     4008.29     3883.50    133.71 o 
   5   4   9     1414.37     1515.05    159.55 o 
   6   4   9     7150.95     7379.02    108.61 o 
   7   4   9     3794.62     3990.67    293.65 o 
   8   4   9      642.01      581.12    130.19 o 
 -11   5   9       81.67       49.33     70.64 o 
 -10   5   9      763.09      956.86    139.18 o 
  -9   5   9       83.32       98.96     31.68 o 
  -8   5   9        1.40       70.04     20.22 o 
  -7   5   9      328.96      287.59     42.17 o 
  -6   5   9       25.95       33.20     23.46 o 
  -5   5   9       26.13       36.58     11.19 o 
  -4   5   9     2563.26     2442.78    140.00 o 
  -3   5   9     3974.29     4219.10    218.97 o 
  -2   5   9     6875.48     6727.91    176.37 o 
  -1   5   9     1370.40     1392.07     61.87 o 
   0   5   9     4066.40     4134.31    123.07 o 
   1   5   9     3081.14     3014.66     48.70 o 
   2   5   9      871.31      808.49     63.03 o 
   3   5   9     3482.66     3396.46     74.46 o 
   4   5   9     1317.01     1144.40     87.77 o 
   5   5   9        7.19       67.31     53.44 o 
   6   5   9       30.16       26.44     70.86 o 
   7   5   9      983.34      877.93    137.85 o 
   8   5   9       22.58       51.45     26.51 o 
 -11   6   9      189.16      328.94     61.26 o 
 -10   6   9     2714.72     2845.26    423.00 o 
  -9   6   9       94.56      147.81     41.06 o 
  -8   6   9      201.33      218.04     36.16 o 
  -7   6   9      803.05      733.14     91.02 o 
  -6   6   9      937.33      957.67     82.57 o 
  -5   6   9     1027.12      965.23     78.50 o 
  -4   6   9      394.82      418.89     47.11 o 
  -3   6   9       23.08       30.24     13.77 o 
  -2   6   9     7334.67     8609.56    888.16 o 
  -1   6   9     7003.28     7233.42    151.43 o 
   0   6   9     2500.56     2591.21    163.07 o 
   1   6   9     1188.66     1163.12     91.73 o 
   2   6   9      184.54      157.80     25.90 o 
   3   6   9     3551.93     3802.93    163.62 o 
   4   6   9      296.34      285.53     32.62 o 
   5   6   9      398.31      396.55     51.04 o 
   6   6   9     5183.34     5779.24    328.62 o 
   7   6   9       55.12       66.69     43.87 o 
 -10   7   9      505.88      561.67     70.08 o 
  -9   7   9      377.80      396.29     63.50 o 
  -8   7   9       33.13      117.30     29.25 o 
  -7   7   9       24.49       56.76     24.55 o 
  -6   7   9       15.61       60.63     45.94 o 
  -5   7   9     2007.86     2076.32    203.25 o 
  -4   7   9     2876.35     2929.95     89.09 o 
  -3   7   9       82.25      111.57     18.89 o 
  -2   7   9      126.59      117.33     20.24 o 
  -1   7   9       49.68       48.21     32.34 o 
   0   7   9      654.98      985.26    287.53 o 
   1   7   9      267.99      291.41     36.24 o 
   2   7   9      356.87      384.56     37.98 o 
   3   7   9     1170.87     1289.18    109.25 o 
   4   7   9      647.70      634.61     83.57 o 
   5   7   9     6154.53     6576.46    527.89 o 
   6   7   9      213.00      221.03     43.44 o 
  -8   8   9      270.34      279.54     59.22 o 
  -7   8   9     1068.64     1018.80    150.39 o 
  -6   8   9     1053.77      861.70    150.98 o 
  -5   8   9     1566.46     1464.92    116.14 o 
  -4   8   9       31.93       47.82     22.34 o 
  -3   8   9      801.87      892.50     62.12 o 
  -2   8   9     3022.88     4219.21   3466.68 o 
  -1   8   9     4430.19     4382.17    101.72 o 
   0   8   9       69.53       84.40     49.05 o 
   1   8   9      319.31      304.49     37.40 o 
   2   8   9     4501.17     4857.46    152.51 o 
   3   8   9        0.86       50.78     18.34 o 
   4   8   9      139.34      141.60     27.01 o 
   5   8   9      503.48      495.65     59.25 o 
  -6   9   9       75.38       80.10     33.52 o 
  -5   9   9     5277.88     4763.78     79.02 o 
  -4   9   9     1773.50     1732.42    153.98 o 
  -3   9   9      624.41      586.91     43.75 o 
  -2   9   9     1174.89     1259.14    123.60 o 
  -1   9   9      478.06      465.96     40.29 o 
   0   9   9     1123.14     1382.79    614.19 o 
   1   9   9     1892.75     1863.52    180.74 o 
   2   9   9       86.60       73.78     30.35 o 
   3   9   9      277.57      222.50     46.49 o 
 -12   0  10      199.80      173.66     44.27 o 
 -10   0  10     6525.68     6411.70    511.76 o 
  -8   0  10     1363.23     1352.20    273.81 o 
  -6   0  10     4467.82     4653.39     75.42 o 
  -4   0  10      269.22      191.43     16.78 o 
  -2   0  10       39.07       44.25     16.20 o 
   0   0  10     1358.29     1310.02     66.20 o 
   2   0  10     4876.70     4903.36    261.84 o 
   4   0  10    15410.84    18791.00    361.44 o 
   6   0  10     3737.53     4455.70    210.79 o 
   8   0  10     1451.13     1283.52    285.08 o 
 -13   1  10       40.66       55.97     29.09 o 
 -12   1  10     1667.17     1580.42    331.50 o 
 -11   1  10        0.20       30.39     16.66 o 
 -10   1  10       86.43       89.46     32.75 o 
  -9   1  10     5396.28     5941.92    343.53 o 
  -8   1  10     3557.72     3535.38     94.80 o 
  -7   1  10     2086.62     2066.97     39.30 o 
  -6   1  10     7392.03     7439.14     85.81 o 
  -5   1  10     2347.69     2200.82     27.17 o 
  -4   1  10     1247.14     1201.46     33.22 o 
  -3   1  10       35.55       49.00      6.77 o 
  -2   1  10      420.82      449.12     32.65 o 
  -1   1  10     2921.93     2965.75     64.75 o 
   0   1  10    20803.40    21373.29    462.64 o 
   1   1  10     5352.30     4991.75    144.52 o 
   2   1  10       33.32       46.90     31.75 o 
   3   1  10     4204.34     4418.27    153.87 o 
   4   1  10     2929.47     2867.56    205.84 o 
   5   1  10     2065.80     2311.42    199.92 o 
   6   1  10      897.99     1063.53    174.44 o 
   7   1  10     3566.77     3796.94   9630.93 o 
   8   1  10     1086.10     1003.87    164.55 o 
   9   1  10      115.83      111.89     37.78 o 
 -12   2  10      244.84      264.77     44.50 o 
 -11   2  10      320.34      481.50     93.53 o 
 -10   2  10      870.68      887.64    181.88 o 
  -9   2  10     3508.02     3515.95    120.86 o 
  -8   2  10      813.09      777.64     38.16 o 
  -7   2  10     2667.83     2530.13     61.63 o 
  -6   2  10       95.02      111.05      9.61 o 
  -5   2  10     4286.70     4293.85     62.29 o 
  -4   2  10     1104.45     1118.36     23.30 o 
  -3   2  10       12.22       10.51      9.04 o 
  -2   2  10     1564.08     1527.94     34.14 o 
  -1   2  10     6470.38     6202.14    126.21 o 
   0   2  10     2029.38     1968.79    100.86 o 
   2   2  10      105.50       77.74     14.80 o 
   3   2  10      223.47      270.82     33.27 o 
   4   2  10      144.89      145.02     32.53 o 
   5   2  10     5228.89     5516.00    264.48 o 
   6   2  10      326.43      375.86     72.89 o 
   7   2  10     1787.02     1356.59    230.06 o 
   8   2  10        9.56       79.46     28.22 o 
 -12   3  10     1588.29     2179.80    149.99 o 
 -11   3  10     1610.76     2046.82    158.60 o 
 -10   3  10      720.16      959.44    116.10 o 
  -9   3  10     8030.63     8906.85    412.16 o 
  -8   3  10    18201.10    17883.83    289.50 o 
  -7   3  10      198.74      222.70     23.05 o 
  -6   3  10       97.78       70.12     16.96 o 
  -5   3  10       48.29       62.70     10.67 o 
  -4   3  10     5760.02     5659.72     94.92 o 
  -3   3  10      389.95      384.88     50.51 o 
  -2   3  10     1656.72     1705.53     41.57 o 
  -1   3  10      665.22      689.49     27.69 o 
   0   3  10    14231.20    13852.09    236.87 o 
   1   3  10    10602.15    10330.41    370.61 o 
   2   3  10     2753.70     2819.76     92.49 o 
   3   3  10      879.39      987.80     72.48 o 
   4   3  10     1154.82     1023.08    141.89 o 
   5   3  10     1669.51     1722.74    126.74 o 
   6   3  10       47.00       53.12     35.46 o 
   7   3  10      543.92      490.10     52.11 o 
   8   3  10     1395.89     1148.48    234.51 o 
 -12   4  10        2.78       54.42     40.19 o 
 -11   4  10       43.38       97.70     39.45 o 
 -10   4  10     1177.68     1546.99    137.39 o 
  -9   4  10     1584.60     1610.80    284.92 o 
  -8   4  10        2.08       38.70     43.71 o 
  -7   4  10     7280.05     7160.16    198.71 o 
  -6   4  10     2676.04     2631.24    103.32 o 
  -5   4  10     9517.41     9424.33    120.82 o 
  -4   4  10     1607.78     1484.34     90.12 o 
  -3   4  10     9066.69     9433.61    216.20 o 
  -2   4  10     2459.73     2493.00     68.39 o 
  -1   4  10      733.78      636.04     48.12 o 
   0   4  10      163.40      185.61     18.89 o 
   1   4  10      915.73      929.93     54.58 o 
   2   4  10     5760.37     5691.48    150.55 o 
   3   4  10      291.81      333.70     61.13 o 
   4   4  10     2883.90     3094.83    163.09 o 
   5   4  10       15.32       72.44     27.26 o 
   6   4  10     1891.03     1702.30    147.23 o 
   7   4  10       23.12       93.68     43.06 o 
   8   4  10      323.99      228.56     43.67 o 
 -11   5  10     1854.71     2017.63    278.46 o 
 -10   5  10       77.76      240.53     39.66 o 
  -9   5  10      393.24      443.35     84.36 o 
  -8   5  10      370.10      321.06     53.26 o 
  -7   5  10     5673.72     5653.10    132.02 o 
  -6   5  10     3275.41     3414.61    110.63 o 
  -5   5  10     2822.89     2851.49    110.53 o 
  -4   5  10     4687.83     4738.80    221.77 o 
  -3   5  10     1692.71     1687.71     76.47 o 
  -2   5  10      917.02      921.29     50.21 o 
  -1   5  10    10997.16    11017.79    284.84 o 
   0   5  10      871.73      845.57     38.26 o 
   1   5  10      185.34      185.71     30.36 o 
   2   5  10      269.16      260.64     36.20 o 
   3   5  10     7929.15     8441.16    268.70 o 
   4   5  10       21.40       49.54     18.39 o 
   5   5  10      185.47      161.42     28.25 o 
   6   5  10      532.85      421.74     50.37 o 
   7   5  10      195.18      175.05     43.92 o 
 -10   6  10     1598.93     1542.30    115.67 o 
  -9   6  10     1610.45     1845.41    118.68 o 
  -8   6  10     1243.71     1174.83    154.80 o 
  -7   6  10     2135.55     2236.12    145.20 o 
  -6   6  10       64.78       78.62     21.66 o 
  -5   6  10      573.71      526.58     92.51 o 
  -4   6  10     1163.40     1139.26     47.42 o 
  -3   6  10       50.10      136.47     39.12 o 
  -2   6  10     2120.27     2209.24    172.72 o 
  -1   6  10     3113.20     3082.24     47.87 o 
   0   6  10     6915.01     7036.38    185.64 o 
   1   6  10      247.90      219.33     24.67 o 
   2   6  10      743.41      633.58     92.28 o 
   3   6  10     3742.43     3972.39    301.72 o 
   4   6  10      629.77      583.67     75.66 o 
   5   6  10       41.75       88.88     23.50 o 
   6   6  10        8.91       41.19     24.22 o 
  -9   7  10      127.36      113.53     22.74 o 
  -8   7  10     7881.51     7994.35    749.43 o 
  -7   7  10       54.21      107.32     26.47 o 
  -6   7  10      194.58      201.29     58.42 o 
  -5   7  10      132.36      161.98     31.40 o 
  -4   7  10     5101.88     5523.78    287.57 o 
  -3   7  10       81.09       85.50     29.15 o 
  -2   7  10      298.86      386.67     50.28 o 
  -1   7  10       90.08       93.67     20.07 o 
   0   7  10     3238.33     3580.37    162.45 o 
   1   7  10     1852.97     1913.58     56.67 o 
   2   7  10     3025.10     3008.02    111.10 o 
   3   7  10      330.43      280.54     36.77 o 
   4   7  10      156.87      132.95     27.54 o 
   5   7  10      117.74      155.55     34.20 o 
  -8   8  10      445.82      326.75     58.60 o 
  -7   8  10     1274.84     1013.65     98.13 o 
  -6   8  10     2133.02     2191.03    271.22 o 
  -5   8  10     2805.13     2895.04    145.84 o 
  -4   8  10     1659.96     1464.25    110.85 o 
  -3   8  10     3569.62     3688.40    131.06 o 
  -2   8  10     4693.22     5406.50    392.11 o 
  -1   8  10      777.29      835.03     95.49 o 
   0   8  10      180.94      200.09     24.21 o 
   1   8  10      557.08      464.67     37.02 o 
   2   8  10      443.14      431.68     33.99 o 
   3   8  10        0.29       47.77     18.23 o 
   4   8  10      433.88      385.17     47.79 o 
  -6   9  10      228.85      222.74     35.32 o 
  -5   9  10      654.43      499.58     76.66 o 
  -4   9  10     1682.54     1560.23    132.61 o 
  -3   9  10      236.22      275.83    187.88 o 
  -2   9  10       55.27       89.72     23.63 o 
  -1   9  10     3156.34     3123.12    289.94 o 
   0   9  10      297.43      275.40     34.64 o 
   1   9  10      185.83      306.68     77.67 o 
   2   9  10     2283.18     1909.36    178.76 o 
 -11   0  11      360.65      323.68     61.85 o 
  -9   0  11       87.13       92.30     40.63 o 
  -7   0  11     4691.88     4771.62     69.83 o 
  -5   0  11       44.76       35.29     19.13 o 
  -3   0  11    23841.29    23869.06    476.49 o 
  -1   0  11    19603.83    19726.16    499.17 o 
   1   0  11     5851.44     5647.40    270.57 o 
   5   0  11      491.94      568.34    213.55 o 
   7   0  11     1902.02     2331.78    262.94 o 
 -12   1  11     1453.29     1557.55    282.32 o 
 -11   1  11      314.96      346.81     67.75 o 
 -10   1  11     1189.00     1058.64     78.42 o 
  -9   1  11     3420.49     3209.77    131.80 o 
  -8   1  11      837.89      843.23     83.93 o 
  -7   1  11     6121.10     6278.68     86.69 o 
  -6   1  11     6356.70     6128.49     74.05 o 
  -5   1  11     8552.61     8598.74    102.03 o 
  -4   1  11      192.76      181.21     14.90 o 
  -3   1  11     4684.11     4436.97     59.71 o 
  -2   1  11    28235.33    28807.02    422.57 o 
  -1   1  11        5.20       23.28      9.05 o 
   0   1  11     4097.90     4155.84     79.58 o 
   1   1  11     1135.99     1108.66     40.26 o 
   2   1  11     1954.24     2186.70    308.91 o 
   3   1  11      262.35      313.15     58.32 o 
   4   1  11      280.87      808.05    633.15 o 
   5   1  11     4113.88     4314.50    405.55 o 
   6   1  11     4328.23     4540.95    258.44 o 
   7   1  11     1638.17     1366.47    176.92 o 
   8   1  11       47.00      -38.05     38.05 o 
 -12   2  11      142.42      163.81     48.87 o 
 -11   2  11     2241.03     2653.69    267.57 o 
 -10   2  11      468.60      515.36     88.59 o 
  -9   2  11     1428.47     1296.04     85.20 o 
  -8   2  11     3948.77     3592.83     47.17 o 
  -7   2  11      138.36      150.40      8.91 o 
  -5   2  11      406.53      408.70     25.02 o 
  -4   2  11      403.56      442.39     24.96 o 
  -3   2  11      139.78      168.42     12.59 o 
  -2   2  11     1334.87     1319.38     31.65 o 
  -1   2  11      474.41      452.20     22.09 o 
   0   2  11       37.25       62.18     20.98 o 
   1   2  11     1226.53      555.79    344.66 o 
   2   2  11      223.29      176.38     24.36 o 
   3   2  11      847.33      843.80     73.55 o 
   4   2  11     4478.47     4852.08    237.91 o 
   5   2  11      872.96      809.67     98.93 o 
   6   2  11      693.40      536.03     85.87 o 
   7   2  11      472.25      357.29     75.56 o 
   8   2  11      795.35      513.76    115.59 o 
 -12   3  11     2648.98     3514.69    313.55 o 
 -11   3  11       31.40       -8.33     38.73 o 
 -10   3  11        6.15       31.63     33.44 o 
  -9   3  11     2493.34     2542.72    302.83 o 
  -8   3  11      116.67      102.26     20.96 o 
  -7   3  11      265.96      341.84     41.87 o 
  -6   3  11      293.37      317.58     33.13 o 
  -5   3  11     4469.87     4468.90     80.42 o 
  -4   3  11       86.67      103.26     14.57 o 
  -3   3  11     2381.17     2267.91     52.19 o 
  -2   3  11    13344.84    13860.89    448.37 o 
  -1   3  11     7360.49     7259.64    108.43 o 
   0   3  11     3396.16     3300.92     88.58 o 
   1   3  11      588.42      588.77     76.71 o 
   2   3  11        7.46        6.32     20.85 o 
   3   3  11      465.50      575.56     86.64 o 
   4   3  11     4304.94     4254.58    267.78 o 
   5   3  11     5753.21     5799.25    397.55 o 
   6   3  11      369.46      444.44     71.05 o 
   7   3  11      517.98      416.56     74.65 o 
   8   3  11      362.28      168.87     77.95 o 
 -11   4  11       13.14       -0.91     35.54 o 
 -10   4  11        2.42      103.71     45.66 o 
  -9   4  11      368.41      331.97     41.59 o 
  -8   4  11      882.59      853.80    104.10 o 
  -7   4  11     3687.96     3785.41    132.06 o 
  -6   4  11      124.05      105.87     17.35 o 
  -5   4  11     1561.87     1744.97     92.46 o 
  -4   4  11      303.07      328.14     43.67 o 
  -2   4  11      920.77      872.46     49.67 o 
  -1   4  11     5649.86     5619.55    101.35 o 
   0   4  11     1115.62     1242.02     55.53 o 
   1   4  11      603.70      635.36     49.11 o 
   2   4  11     2555.07     2458.79    138.50 o 
   3   4  11      847.24      867.57     93.85 o 
   4   4  11     1008.14     1019.25     96.58 o 
   5   4  11      730.60      783.15    127.75 o 
   6   4  11      118.67      108.73     36.17 o 
   7   4  11      927.42      937.95     80.29 o 
 -11   5  11      798.01      678.05     58.84 o 
 -10   5  11     5900.77     6392.52    932.67 o 
  -9   5  11        2.07       43.72     16.33 o 
  -8   5  11      489.32      575.54     48.33 o 
  -7   5  11     2215.26     2288.02    176.78 o 
  -6   5  11      536.29      458.38     78.07 o 
  -5   5  11      923.70     1017.67     78.97 o 
  -4   5  11     2848.63     3007.10    138.82 o 
  -3   5  11     2442.82     2534.74    161.89 o 
  -2   5  11     6128.80     6699.81    379.28 o 
  -1   5  11       97.69      114.27     14.31 o 
   0   5  11      407.19      421.78     41.43 o 
   1   5  11        0.59       32.62     12.17 o 
   2   5  11     3234.63     3307.91    153.17 o 
   3   5  11      164.64      188.64     56.28 o 
   4   5  11        9.58       39.97     15.72 o 
   5   5  11     2058.54     1855.56    142.63 o 
   6   5  11     9000.34     9365.50    875.44 o 
   7   5  11       62.04       91.54     35.31 o 
 -10   6  11      786.99      612.16    116.24 o 
  -9   6  11     1237.34     1175.67    139.39 o 
  -8   6  11      223.35      228.98     43.55 o 
  -7   6  11     1731.42     1668.99    132.51 o 
  -6   6  11     1515.26     1686.28    151.13 o 
  -5   6  11       21.37       58.84     27.64 o 
  -4   6  11     1221.40     1353.81    101.72 o 
  -3   6  11      298.34      578.99    306.35 o 
  -2   6  11      501.50      531.46     71.43 o 
  -1   6  11       38.31       58.07     11.93 o 
   0   6  11      915.58     1006.54     84.02 o 
   1   6  11      940.84      846.13     90.14 o 
   2   6  11     1632.95     1628.57    122.31 o 
   3   6  11     2457.42     2491.82    117.43 o 
   4   6  11     1060.67      923.67    105.74 o 
   5   6  11     1830.29     1719.92    172.42 o 
   6   6  11       14.15       86.85     21.42 o 
  -9   7  11       81.47       72.31     27.17 o 
  -8   7  11        9.24       48.94     51.57 o 
  -7   7  11      520.33      459.47     42.76 o 
  -6   7  11     1850.31     1699.84    115.05 o 
  -5   7  11      124.59      142.72     35.32 o 
  -4   7  11     2111.83     2272.30     61.27 o 
  -3   7  11     2918.61     3268.02   2437.90 o 
  -2   7  11        5.41      134.20     35.69 o 
  -1   7  11     3275.18     3292.21   2191.59 o 
   0   7  11       23.43       77.52     25.06 o 
   1   7  11      423.52      478.93     51.76 o 
   2   7  11     2354.40     2350.28     67.34 o 
   3   7  11     1884.55     1943.36    161.95 o 
   4   7  11     1112.25     1008.92    147.48 o 
   5   7  11     1825.66     1458.86    325.63 o 
  -7   8  11      305.39      367.02     59.99 o 
  -6   8  11        1.28       -7.93     30.20 o 
  -5   8  11     3351.50     3255.90    371.53 o 
  -4   8  11      101.72      121.99     30.86 o 
  -3   8  11      801.39      775.90    133.25 o 
  -2   8  11      429.51      416.81     54.80 o 
  -1   8  11       37.27      141.27     58.27 o 
   0   8  11      246.00      193.91     30.54 o 
   1   8  11        2.14       38.08     25.72 o 
   2   8  11      262.33      197.74     28.56 o 
   3   8  11      909.29      621.34     77.22 o 
  -4   9  11     1840.82     1684.00    265.87 o 
  -3   9  11      613.41      511.81     81.53 o 
  -2   9  11      295.02      273.04     38.44 o 
  -1   9  11        0.46       95.60     53.53 o 
   0   9  11      284.47      238.47     86.11 o 
 -10   0  12      140.22      139.35     31.99 o 
  -8   0  12    10988.46    10906.16    491.76 o 
  -6   0  12       41.59       69.47     20.19 o 
  -4   0  12     1554.46     2321.19    622.82 o 
  -2   0  12     4723.53     4567.41     73.91 o 
   0   0  12    21481.12    22081.65    641.64 o 
   2   0  12     2367.09     2508.17    155.42 o 
   4   0  12     2609.41     2518.01    130.35 o 
   6   0  12      124.82      126.60     46.09 o 
 -12   1  12       29.21       93.22     34.65 o 
 -11   1  12      244.77      365.92     52.00 o 
 -10   1  12     2070.01     2266.89    141.06 o 
  -9   1  12     1029.22      994.68    111.86 o 
  -8   1  12     7428.42     7304.84    190.19 o 
  -7   1  12     3731.37     3609.38     66.01 o 
  -6   1  12      349.54      338.62     21.33 o 
  -5   1  12      285.37      346.96     28.30 o 
  -4   1  12       38.60       76.75     19.96 o 
  -3   1  12        5.69       19.92      8.53 o 
  -2   1  12      152.69      200.96     16.34 o 
  -1   1  12       46.92       41.03     13.35 o 
   0   1  12       35.94       58.13     12.22 o 
   1   1  12    13921.78    14140.96    259.27 o 
   2   1  12     2640.85     2911.37    291.94 o 
   3   1  12       15.01       55.65     47.00 o 
   4   1  12      638.53      911.45    198.23 o 
   5   1  12      537.46      495.65     95.89 o 
   6   1  12     1799.81     2440.37   1912.74 o 
   7   1  12      330.81      429.78    301.55 o 
 -12   2  12      119.74      106.12     29.42 o 
 -11   2  12      332.67      353.75     39.97 o 
 -10   2  12        2.05      -27.25     27.25 o 
  -9   2  12    14023.20    14605.28   2166.32 o 
  -8   2  12     1039.82     1015.26     33.45 o 
  -7   2  12        1.90       41.72     18.17 o 
  -6   2  12     1735.18     1857.52     78.83 o 
  -5   2  12        3.50        5.35      5.12 o 
  -4   2  12     3381.16     3221.47     90.39 o 
  -3   2  12      756.08      784.79     50.80 o 
  -2   2  12     3471.13     3376.46     50.52 o 
  -1   2  12    11556.56    11724.02    294.29 o 
   0   2  12      280.35      288.04     26.79 o 
   1   2  12     4665.72     4797.45    156.19 o 
   2   2  12     1252.21     1339.48    174.94 o 
   3   2  12       22.11      -57.44     72.07 o 
   4   2  12        9.51       28.77     32.83 o 
   5   2  12      775.78      780.11    126.28 o 
   6   2  12      299.61      281.19     44.36 o 
   7   2  12     7671.37     8297.86    363.88 o 
 -12   3  12      518.41      542.35     55.45 o 
 -11   3  12      429.61      400.70     68.36 o 
 -10   3  12        8.87       32.02     21.62 o 
  -9   3  12      107.37      142.21     24.76 o 
  -8   3  12      174.90      192.19     44.34 o 
  -7   3  12       23.43       85.71     15.43 o 
  -6   3  12     1493.26     1551.54     58.23 o 
  -5   3  12     3551.86     3637.09    284.46 o 
  -4   3  12        3.51       19.03     21.20 o 
  -3   3  12     3443.16     3450.68     44.96 o 
  -2   3  12      822.59      884.65     43.03 o 
  -1   3  12      217.72      221.22     19.96 o 
   1   3  12     2154.65     2194.91    366.61 o 
   2   3  12       97.92      164.81     47.17 o 
   3   3  12      156.52      299.83     71.78 o 
   4   3  12     1004.03      905.54    114.78 o 
   5   3  12      134.46       98.03     31.24 o 
   6   3  12      524.64      491.16     78.86 o 
   7   3  12      296.17      222.96     64.49 o 
 -11   4  12     1536.27     1566.10    128.66 o 
 -10   4  12      977.28     1058.41    184.20 o 
  -9   4  12      416.63      435.91     72.05 o 
  -8   4  12     7182.72     7646.22     81.45 o 
  -7   4  12     1110.34     1181.45    166.05 o 
  -6   4  12      743.79      786.40     89.94 o 
  -5   4  12      941.85      948.72    134.69 o 
  -4   4  12      223.14      213.19     26.35 o 
  -3   4  12     1829.85     1825.65     85.13 o 
  -1   4  12     7133.49     7077.81    139.65 o 
   0   4  12     9103.31     8925.44    323.34 o 
   1   4  12     1193.95     1234.38     76.64 o 
   2   4  12      212.82      176.98     35.07 o 
   3   4  12     2904.26     2691.82    189.95 o 
   4   4  12      198.03      178.12     37.03 o 
   5   4  12       32.78       41.00     47.16 o 
   6   4  12      376.10      359.86     57.12 o 
 -10   5  12      725.71      700.97     68.97 o 
  -9   5  12      877.40      947.09    106.82 o 
  -8   5  12     2718.78     2758.84    246.41 o 
  -7   5  12     8086.70     8200.60    172.51 o 
  -6   5  12       71.19       95.78     27.66 o 
  -5   5  12     1995.56     2410.57    139.42 o 
  -4   5  12     1191.97     1262.30    112.26 o 
  -3   5  12     2480.38     3181.27    440.40 o 
  -2   5  12       39.83       60.23     49.89 o 
  -1   5  12     1829.25     1789.64     68.24 o 
   0   5  12      189.01      161.51     24.68 o 
   1   5  12     2968.69     2887.72    107.46 o 
   2   5  12     2430.83     2216.09    130.28 o 
   3   5  12      496.51      517.85     42.81 o 
   4   5  12       53.09       39.79     21.81 o 
   5   5  12       64.56      126.11     60.31 o 
   6   5  12      238.42      165.41     55.31 o 
  -9   6  12     1410.92     1425.98    114.03 o 
  -8   6  12     3637.83     3734.31    369.62 o 
  -7   6  12      403.40      547.27     82.66 o 
  -6   6  12     2590.05     2657.50    119.02 o 
  -5   6  12       20.77       81.41     22.56 o 
  -4   6  12     9538.58     9908.22    902.84 o 
  -3   6  12        6.61       61.66     28.73 o 
  -2   6  12      756.73      878.56     73.21 o 
  -1   6  12     7814.97     8093.16    325.54 o 
   0   6  12     2079.25     2081.70     90.77 o 
   1   6  12      160.03      156.51     45.61 o 
   2   6  12       45.80       61.34     17.74 o 
   3   6  12       88.40       72.33     38.02 o 
   4   6  12      167.25      148.56     26.64 o 
   5   6  12       36.25       84.80     29.98 o 
  -8   7  12       57.15       82.81     25.56 o 
  -7   7  12       27.70       64.79     45.19 o 
  -6   7  12     1380.27     1411.22    109.77 o 
  -5   7  12      342.79      277.58     39.39 o 
  -4   7  12      102.27       94.13     27.87 o 
  -3   7  12     4057.57     3938.70    161.86 o 
  -2   7  12     2682.58     3095.66    218.05 o 
  -1   7  12      676.87      584.89     76.03 o 
   0   7  12     4335.83     4528.44    167.22 o 
   1   7  12       70.31       85.27     18.54 o 
   2   7  12       21.45       48.15     24.96 o 
   3   7  12      527.22      502.66     66.79 o 
   4   7  12      412.10      368.26     47.99 o 
  -6   8  12      521.99      441.98     88.87 o 
  -5   8  12      573.14      677.45     82.48 o 
  -4   8  12       61.90      112.68    114.59 o 
  -3   8  12        4.52       67.34     25.22 o 
  -2   8  12      535.21      529.04     53.34 o 
  -1   8  12     2288.00     2638.61    705.88 o 
   0   8  12      708.30      852.43    165.04 o 
   1   8  12      594.16      521.53     93.06 o 
  -9   0  13     2098.28     1906.24     71.04 o 
  -7   0  13      401.11      425.49     36.70 o 
  -5   0  13    33127.00    32322.91   3772.66 o 
  -3   0  13       53.29       39.70     28.99 o 
  -1   0  13      732.33      732.71     29.48 o 
   1   0  13     2005.44     2092.84     93.10 o 
   3   0  13      756.52      631.13    154.57 o 
   5   0  13     5754.78     5946.54    307.55 o 
   7   0  13       14.85       56.56     45.89 o 
 -10   1  13       54.81       41.03     23.78 o 
  -9   1  13      287.28      255.64     47.50 o 
  -8   1  13       42.68       50.97      9.02 o 
  -7   1  13     2518.76     2384.77     82.74 o 
  -6   1  13     9532.57     9506.86    194.96 o 
  -5   1  13      254.70      223.97     32.33 o 
  -4   1  13      102.83      174.80    112.96 o 
  -3   1  13     2359.11     2336.30     80.53 o 
  -2   1  13      167.84      162.02     12.22 o 
  -1   1  13     8788.14     8648.19    103.43 o 
   0   1  13     1086.89     1067.20     46.72 o 
   1   1  13     7725.38     7606.83   2426.60 o 
   2   1  13      583.54      517.78     48.07 o 
   3   1  13      127.78      174.49     38.06 o 
   4   1  13       31.25      -26.41     39.38 o 
   5   1  13      913.15     1840.06   1590.71 o 
   6   1  13     1583.25     1420.81    275.97 o 
   7   1  13       63.64       93.10     88.99 o 
 -11   2  13       23.70       34.38     16.04 o 
 -10   2  13      323.02      284.98     29.09 o 
  -9   2  13      407.81      338.00     43.34 o 
  -8   2  13      155.65      128.31     24.12 o 
  -7   2  13     1345.55     1432.97    111.95 o 
  -6   2  13    15696.63    15377.41    266.70 o 
  -5   2  13       33.28       43.33      9.39 o 
  -4   2  13      119.50      124.53     15.34 o 
  -3   2  13      209.85      209.53     14.84 o 
  -2   2  13     7356.37     7372.42    104.71 o 
  -1   2  13      141.22      155.80     14.28 o 
   0   2  13     5761.47     5975.83    120.68 o 
   1   2  13      436.79      355.93     36.65 o 
   3   2  13      203.44      171.42    131.69 o 
   4   2  13     2877.96     4723.60   1268.72 o 
   5   2  13       14.47      117.62    159.77 o 
   6   2  13     1353.99     1172.66    206.61 o 
   7   2  13        0.42       12.58     44.50 o 
 -11   3  13      274.36      337.39     56.38 o 
 -10   3  13       97.21       85.08     32.94 o 
  -9   3  13      335.48      331.78     46.85 o 
  -8   3  13       72.58       94.70     23.94 o 
  -7   3  13     4597.20     4669.02    177.88 o 
  -6   3  13     4286.22     4238.98    175.86 o 
  -5   3  13        7.16       20.65     26.34 o 
  -4   3  13     2386.37     2410.81     96.56 o 
  -3   3  13      123.06      125.11     11.32 o 
  -2   3  13     1625.67     1646.25     80.84 o 
  -1   3  13     1205.93     1224.22     83.00 o 
   0   3  13     1597.81     1553.43     68.18 o 
   2   3  13        0.23       33.64     36.36 o 
   3   3  13      161.21      173.02     35.46 o 
   4   3  13      965.54      891.18    142.18 o 
   5   3  13       68.06      119.85     63.31 o 
   6   3  13      602.11      544.30     90.08 o 
 -11   4  13        7.13       70.58     21.12 o 
 -10   4  13     4411.67     4361.03    641.96 o 
  -9   4  13        0.58       81.87     22.05 o 
  -8   4  13     1125.92     1228.31    194.91 o 
  -7   4  13      534.20      556.87     45.54 o 
  -6   4  13     1569.34     1609.16    131.18 o 
  -5   4  13     9930.32    10559.37    293.80 o 
  -4   4  13      237.64      244.55     59.77 o 
  -3   4  13     2494.97     2368.91     72.13 o 
  -2   4  13      318.97      263.23     25.71 o 
  -1   4  13      576.87      621.46     50.63 o 
   0   4  13       52.18       89.85     23.13 o 
   1   4  13      649.22      968.72    139.81 o 
   2   4  13     2002.36     2224.78    112.78 o 
   3   4  13     3689.75     4120.40    361.12 o 
   4   4  13      455.63      491.41     49.79 o 
   5   4  13     3547.99     3473.55    375.43 o 
   6   4  13     2680.47     1490.77    370.39 o 
 -10   5  13       93.08      130.46     37.27 o 
  -9   5  13     1264.77     1125.96    186.34 o 
  -8   5  13     1803.49     1764.53    112.12 o 
  -7   5  13      120.71      113.37     33.25 o 
  -6   5  13       77.83      129.04     83.65 o 
  -5   5  13       60.55      144.75     32.99 o 
  -4   5  13       96.10       86.95     26.84 o 
  -3   5  13      328.29     1123.77    723.85 o 
  -2   5  13        6.98       31.00     35.52 o 
  -1   5  13      606.89      554.41     44.60 o 
   0   5  13      125.02      168.47     33.25 o 
   1   5  13      831.56      790.47     59.69 o 
   2   5  13     1396.07     1365.24     96.82 o 
   3   5  13     1865.52     1810.37    121.44 o 
   4   5  13       12.64       35.92     38.26 o 
   5   5  13     1173.30      800.68    118.60 o 
  -9   6  13      100.99      102.92     19.82 o 
  -8   6  13      517.99      473.36     47.70 o 
  -7   6  13      387.29      346.65     93.84 o 
  -6   6  13     1548.91     1825.23    124.46 o 
  -5   6  13        9.16      137.80     49.31 o 
  -4   6  13     3530.67     4123.35    188.10 o 
  -3   6  13      860.68      868.45     73.87 o 
  -2   6  13       38.48      108.23     27.20 o 
  -1   6  13     1290.92     1268.67     96.17 o 
   0   6  13      363.67      255.77     30.82 o 
   1   6  13      118.80       95.78     27.40 o 
   2   6  13     1712.52     1524.27    125.15 o 
   3   6  13     1889.46     1500.06    162.26 o 
   4   6  13     1013.81      688.97     62.11 o 
  -7   7  13     2528.43     2340.30    207.65 o 
  -6   7  13      173.14      189.44     40.50 o 
  -5   7  13      139.25      193.41     28.45 o 
  -4   7  13       46.80       96.21     27.45 o 
  -3   7  13      701.37      574.21     56.17 o 
  -2   7  13      412.85      631.18     59.89 o 
  -1   7  13       31.38       40.89     53.36 o 
   0   7  13      186.34      253.81     46.95 o 
   1   7  13     1014.44     1022.86    179.23 o 
   2   7  13      722.62      656.51    126.40 o 
  -5   8  13      156.69      232.12     53.22 o 
  -4   8  13       26.29       65.05     20.39 o 
  -3   8  13     1391.65     1066.11    146.51 o 
  -2   8  13     1494.37     1404.60    122.30 o 
  -1   8  13       97.82      142.83    114.79 o 
   0   8  13        0.45       20.26     22.69 o 
  -6   0  14     1235.88     1256.65     67.72 o 
  -4   0  14        6.22       27.61     28.77 o 
  -2   0  14     2040.57     1887.89    123.51 o 
   0   0  14     4037.90     3873.06    103.47 o 
   2   0  14      736.86      724.28    160.06 o 
   4   0  14      140.40      104.21     38.25 o 
   6   0  14      221.64      255.60     88.83 o 
  -8   1  14      193.52      189.17     33.77 o 
  -7   1  14     2861.98     2674.98     59.58 o 
  -6   1  14       30.57       36.14      7.03 o 
  -5   1  14      976.50      893.50     74.26 o 
  -4   1  14      663.33      607.07    118.73 o 
  -3   1  14     1836.20     1820.46     98.17 o 
  -2   1  14     4585.72     4749.50     87.02 o 
  -1   1  14     4801.13     4581.70     98.91 o 
   0   1  14      380.88      352.21     47.56 o 
   1   1  14       68.19       79.79     25.89 o 
   2   1  14     1415.80     1285.18    125.29 o 
   3   1  14      237.44      146.52     75.87 o 
   4   1  14     1732.26     1757.15    203.87 o 
   5   1  14       50.99       87.19     33.67 o 
   6   1  14       83.95       59.28     27.11 o 
  -9   2  14       40.38       65.29     14.93 o 
  -8   2  14      330.17      311.13     37.31 o 
  -7   2  14     3206.63     2933.77    222.61 o 
  -6   2  14      422.55      503.02    111.53 o 
  -5   2  14      961.25     1086.20     43.27 o 
  -4   2  14      373.49      517.53    168.78 o 
  -3   2  14      282.87      320.91     37.94 o 
  -2   2  14       23.42       50.28      9.77 o 
  -1   2  14     2192.79     2001.39     72.91 o 
   0   2  14     1863.12     1712.30    130.91 o 
   1   2  14     8129.75     8195.65    368.13 o 
   2   2  14     1344.26     1252.30    137.65 o 
   3   2  14     2437.16     2329.72    223.00 o 
   4   2  14      660.24      903.82   1582.68 o 
   5   2  14      155.99      188.69     48.61 o 
   6   2  14        2.09      109.54     61.77 o 
 -10   3  14       26.22       54.31     20.88 o 
  -9   3  14     4656.17     4895.65     63.89 o 
  -8   3  14     1831.36     2014.42    115.57 o 
  -7   3  14     3014.78     2755.44     95.69 o 
  -6   3  14      980.45      992.18    166.40 o 
  -5   3  14      933.36     1073.42    145.59 o 
  -4   3  14     5677.57     6723.78    784.50 o 
  -3   3  14     3709.47     3977.14    109.29 o 
  -2   3  14      741.09      734.47     93.21 o 
  -1   3  14        2.62       18.20     10.09 o 
   0   3  14     2234.26     2065.18    103.15 o 
   1   3  14       21.81       56.32     52.63 o 
   2   3  14      247.50      235.35     47.30 o 
   3   3  14      139.37      128.19     39.00 o 
   4   3  14      255.08      271.39     85.50 o 
   5   3  14      396.47      462.92    289.86 o 
 -10   4  14      614.61      473.90     85.03 o 
  -9   4  14      123.19      124.83     80.36 o 
  -8   4  14     2826.06     2970.48    142.73 o 
  -7   4  14     3357.09     3142.73    180.03 o 
  -6   4  14      650.17      696.52     54.37 o 
  -5   4  14     3906.23     4468.58    257.32 o 
  -4   4  14      553.63      539.55     78.93 o 
  -3   4  14     5115.46     4972.79    165.06 o 
  -2   4  14       44.82       41.74     16.87 o 
  -1   4  14      763.45      772.96     78.36 o 
   0   4  14     3889.32     3587.69    186.52 o 
   1   4  14      325.08      348.24     53.52 o 
   2   4  14      178.90      184.11     33.42 o 
   3   4  14       31.72       60.36     27.30 o 
   4   4  14       11.02       85.57     33.32 o 
   5   4  14       58.15       20.41     50.10 o 
  -9   5  14      205.94      193.73     49.90 o 
  -8   5  14      270.52      261.08     37.84 o 
  -7   5  14      606.47      616.14     52.15 o 
  -6   5  14      208.95      327.94     49.77 o 
  -5   5  14      584.91      644.12    184.07 o 
  -4   5  14      579.03      467.97     53.17 o 
  -3   5  14      312.12      708.12    668.74 o 
  -2   5  14     4942.94     5388.56    104.31 o 
  -1   5  14     7080.41     6960.48    145.94 o 
   0   5  14      322.18      292.46    106.26 o 
   1   5  14     1883.56     1704.45    247.99 o 
   2   5  14      394.02      378.33     61.38 o 
   3   5  14      893.78      803.12     81.06 o 
   4   5  14      240.72      193.55     40.16 o 
  -8   6  14      264.40      270.22     49.28 o 
  -7   6  14     1218.61     1192.42    171.99 o 
  -6   6  14      316.94      307.15     63.73 o 
  -4   6  14      392.06      392.45     32.92 o 
  -3   6  14        6.59      125.92     41.23 o 
  -2   6  14     1097.43     1092.46     97.01 o 
  -1   6  14     1331.37     1344.03    139.81 o 
   0   6  14     2960.83     2483.31    223.66 o 
   1   6  14     1229.45     1444.72    244.16 o 
   2   6  14      799.36      673.64    103.61 o 
   3   6  14       55.32       35.96     25.94 o 
  -6   7  14     1328.97     1181.42    109.66 o 
  -5   7  14      115.73      153.86    138.70 o 
  -4   7  14     5338.78     5341.02    519.16 o 
  -3   7  14      678.75      938.07    800.96 o 
  -2   7  14        4.31       56.93     59.55 o 
  -1   7  14        2.34       35.98     68.26 o 
   0   7  14     1091.22     1003.18    189.27 o 
  -7   0  15     5008.03     5099.47     93.25 o 
  -5   0  15     5588.70     6081.05    166.54 o 
  -3   0  15     1146.15     1018.77    179.89 o 
  -1   0  15      567.98      477.94    104.86 o 
   1   0  15     8300.78     8973.25    925.59 o 
   3   0  15     2265.21     2207.46    200.61 o 
   5   0  15      577.77      388.00    152.66 o 
  -8   1  15      326.06      320.36     86.28 o 
  -7   1  15       61.20       55.01     13.69 o 
  -6   1  15     6506.33     6375.63    295.09 o 
  -5   1  15     5356.98     5571.21    179.46 o 
  -4   1  15     1002.48     1163.18    394.39 o 
  -3   1  15      601.24      656.31     67.34 o 
  -2   1  15     2269.20     2095.56    130.20 o 
  -1   1  15       60.68       55.44     11.04 o 
   0   1  15      694.55      621.58    107.45 o 
   1   1  15     3746.93     3557.48    264.52 o 
   2   1  15     6944.41     7076.34    281.68 o 
   3   1  15      240.19      296.15     68.61 o 
   4   1  15      131.72       68.62     26.93 o 
   5   1  15      499.10      304.01     92.76 o 
  -9   2  15      240.08      235.04     45.36 o 
  -8   2  15      187.12      162.71     42.52 o 
  -7   2  15      283.85      344.39     63.94 o 
  -6   2  15     3397.71     3311.35    193.25 o 
  -5   2  15       74.70      101.63     18.96 o 
  -3   2  15        2.77       40.12     11.91 o 
  -2   2  15      174.63      150.38     24.26 o 
  -1   2  15        9.73       39.86     14.71 o 
   0   2  15     4143.57     4330.01    205.14 o 
   1   2  15       16.43      107.19     33.42 o 
   2   2  15       67.34      128.02     33.35 o 
   3   2  15      152.44      160.39     42.48 o 
   4   2  15      196.63      195.90     28.44 o 
   5   2  15      313.44      268.30     41.04 o 
  -9   3  15      493.24      511.76     79.90 o 
  -8   3  15     2422.02     2398.03    194.36 o 
  -7   3  15     1983.19     1921.53    105.32 o 
  -6   3  15     1048.47     1042.98     89.92 o 
  -5   3  15     2715.84     5218.81   3001.03 o 
  -4   3  15      304.43      365.75    133.04 o 
  -3   3  15       29.71       27.60     12.37 o 
  -2   3  15     1103.01     1004.79     97.99 o 
  -1   3  15       32.02       38.07     12.82 o 
   0   3  15      739.18      721.20     70.18 o 
   1   3  15     3103.15     3182.33    237.00 o 
   2   3  15     2178.18     2083.01    197.73 o 
   3   3  15     1106.08     1090.78    174.51 o 
   4   3  15      701.02      581.50    118.07 o 
  -9   4  15     1297.14     1128.90    233.72 o 
  -8   4  15      257.05      227.09     38.49 o 
  -7   4  15     1423.65     1548.23    140.54 o 
  -6   4  15      415.19      425.52     62.24 o 
  -5   4  15     1856.78     1852.05    126.33 o 
  -4   4  15     1293.49     1392.17    225.07 o 
  -3   4  15       14.09       14.24     48.86 o 
  -2   4  15       79.30       71.21     64.17 o 
  -1   4  15      159.50      105.84     26.13 o 
   0   4  15      419.32      398.70     61.68 o 
   1   4  15     3378.46     3098.61    109.48 o 
   2   4  15      717.13      694.99     82.03 o 
   3   4  15     1304.19     1257.02    133.57 o 
   4   4  15       58.22      116.85     55.82 o 
  -8   5  15      308.12      268.37     45.74 o 
  -7   5  15       97.26       72.72     23.47 o 
  -6   5  15     5486.89     5319.82   9290.74 o 
  -5   5  15     1072.42     1167.45    115.46 o 
  -4   5  15       91.61      147.04    112.09 o 
  -3   5  15      292.18      555.91    542.26 o 
  -2   5  15      106.40      113.31     30.80 o 
  -1   5  15      671.76      737.98     71.95 o 
   0   5  15       30.78      104.97     45.76 o 
   1   5  15     1067.48      892.61    173.48 o 
   2   5  15     4333.69     5185.42    811.66 o 
   3   5  15       47.03      308.04     65.13 o 
  -7   6  15     2208.02     2137.19    154.22 o 
  -6   6  15      344.89      543.25    325.60 o 
  -5   6  15      206.18      138.14     33.25 o 
  -4   6  15      374.37      312.43     47.23 o 
  -3   6  15       44.79       47.99     72.49 o 
  -2   6  15       30.21       55.13     40.46 o 
  -1   6  15        1.51       30.55     66.65 o 
   0   6  15      840.47      890.87    100.11 o 
   1   6  15       11.22      -49.41     49.41 o 
  -5   7  15      173.33      144.49     63.51 o 
  -4   7  15      416.60      381.24     29.77 o 
  -3   7  15      228.81      294.36     41.21 o 
  -2   7  15     1526.35     1403.98    264.09 o 
  -1   7  15       11.06       58.62     30.38 o 
  -6   0  16      313.88      282.14     37.43 o 
  -4   0  16     4514.35     5043.56    407.40 o 
  -2   0  16     1479.48     1512.27    264.80 o 
   0   0  16       48.62       74.03     34.02 o 
   2   0  16      519.28      425.35     68.15 o 
   4   0  16     3596.34     3995.27    360.54 o 
  -8   1  16     1791.67     1197.49    415.88 o 
  -7   1  16      374.23      263.85     57.26 o 
  -6   1  16     2844.85     2960.96     50.61 o 
  -5   1  16      752.74      746.70     76.60 o 
  -4   1  16      362.27      411.69     41.92 o 
  -3   1  16     1430.51     1214.59    208.45 o 
  -2   1  16     2299.92     2267.77    208.93 o 
  -1   1  16      989.69     1113.92    102.71 o 
   0   1  16      103.41      131.88     30.10 o 
   1   1  16      260.35      324.84     52.81 o 
   2   1  16      109.70       88.34     35.18 o 
   3   1  16      797.90      735.16     84.02 o 
   4   1  16        2.94       57.26     24.09 o 
  -9   2  16      638.90      447.68    104.70 o 
  -8   2  16       95.38      120.48     40.32 o 
  -7   2  16     2500.08     2376.69    244.37 o 
  -6   2  16      202.32      211.54     52.05 o 
  -5   2  16     7828.87     8033.03    121.27 o 
  -3   2  16     1709.07     1784.33     73.11 o 
  -2   2  16      400.99      431.24     39.70 o 
  -1   2  16       16.05       79.62     19.05 o 
   0   2  16      132.29      102.55     26.12 o 
   1   2  16      167.46      162.31     32.56 o 
   2   2  16       26.09       55.97     21.99 o 
   3   2  16      811.81      980.81    260.28 o 
   4   2  16       17.76      108.37     47.24 o 
  -9   3  16        0.54       17.38     30.10 o 
  -8   3  16       12.70      111.11     49.41 o 
  -7   3  16      880.15      875.34    105.66 o 
  -6   3  16      613.72      729.40    137.56 o 
  -5   3  16      184.25      147.09     28.31 o 
  -4   3  16     1016.54     1378.30    380.17 o 
  -3   3  16        2.43       40.95     41.93 o 
  -2   3  16      267.96      183.02     36.48 o 
  -1   3  16     2787.78     2641.99    114.52 o 
   0   3  16     3211.37     3151.81    196.01 o 
   1   3  16      162.43       86.08     60.72 o 
   2   3  16     1485.04     1277.21    208.41 o 
   3   3  16      807.35      648.21    104.31 o 
  -9   4  16       67.14       40.55     37.01 o 
  -8   4  16      154.26      137.51     41.83 o 
  -7   4  16      632.05      634.17     66.99 o 
  -6   4  16        8.92       30.54     55.84 o 
  -5   4  16        1.49       28.52     15.33 o 
  -4   4  16     2942.04     3175.36    123.19 o 
  -3   4  16      221.53      195.59     58.59 o 
  -2   4  16     1863.89     2186.53    157.31 o 
  -1   4  16     2457.65     2447.32    189.53 o 
   0   4  16      148.74       93.11     29.39 o 
   1   4  16      965.05      765.55     79.60 o 
   2   4  16       80.44      117.19     59.57 o 
  -7   5  16      436.01      421.71     91.25 o 
  -6   5  16     1603.76     1309.42    152.07 o 
  -5   5  16     2660.05     2920.79    290.95 o 
  -4   5  16      109.23      150.76     49.57 o 
  -3   5  16     7668.20     8525.83   1229.95 o 
  -2   5  16      723.65      725.65     93.58 o 
  -1   5  16       20.47       38.05     59.99 o 
   0   5  16       57.05       33.31     29.40 o 
   1   5  16      103.24       96.33     53.21 o 
  -6   6  16      861.60      649.21     69.36 o 
  -5   6  16     1387.54     1181.25    100.92 o 
  -4   6  16     2396.14     2382.49     83.21 o 
  -3   6  16     1364.37     1429.92    286.69 o 
  -2   6  16      227.76      223.02     40.02 o 
  -1   6  16      213.65      300.46     47.02 o 
  -5   0  17     3091.58     2836.90    276.36 o 
  -3   0  17     2351.18     2253.02    120.35 o 
  -1   0  17     1836.85     2037.67    168.51 o 
   1   0  17     7705.16     8021.04   1061.45 o 
   3   0  17      160.45       35.60     30.55 o 
  -8   1  17      129.89      130.34     49.35 o 
  -7   1  17      460.16      360.42     53.09 o 
  -6   1  17       12.52       63.43     32.29 o 
  -5   1  17     1078.81     1071.41    149.85 o 
  -4   1  17      331.80      365.80     54.40 o 
  -3   1  17     2668.78     2690.74    117.86 o 
  -2   1  17      899.88      914.78    132.79 o 
  -1   1  17      118.56      156.21     53.60 o 
   0   1  17      406.41      470.51     48.19 o 
   1   1  17      394.74      479.13     92.10 o 
   2   1  17      652.03      614.39     81.15 o 
   3   1  17      870.21      921.83     96.83 o 
  -9   2  17        1.87       -4.87     25.23 o 
  -8   2  17     1982.51     1672.90    188.09 o 
  -7   2  17     1076.12      993.05    161.91 o 
  -6   2  17     3502.01     3543.74     84.45 o 
  -5   2  17      195.98      271.94     48.96 o 
  -4   2  17     2795.80     4373.02    400.35 o 
  -3   2  17      374.63      271.30     45.69 o 
  -2   2  17     2425.25     2449.97    112.83 o 
  -1   2  17       11.35       57.86     35.51 o 
   0   2  17      141.95      107.79     39.55 o 
   1   2  17       26.89       52.43     29.39 o 
   2   2  17     5521.88     5155.82    271.26 o 
  -8   3  17        4.13       28.38     21.25 o 
  -7   3  17      244.11      281.60     46.17 o 
  -6   3  17        8.53       62.50     28.78 o 
  -5   3  17     1224.68     1157.17    365.58 o 
  -4   3  17     1176.24     2018.86    157.32 o 
  -3   3  17     1417.78     1524.96    127.85 o 
  -2   3  17     1326.53     1445.62    204.21 o 
  -1   3  17        5.79       24.20     44.41 o 
   0   3  17      643.87      737.15     85.50 o 
   1   3  17      240.15      252.32     88.41 o 
   2   3  17     1812.33     1508.80    190.60 o 
  -7   4  17     1357.76     1290.77    139.26 o 
  -6   4  17     1926.14     2055.33    163.04 o 
  -5   4  17        6.27        1.61     24.57 o 
  -4   4  17        0.41       45.65     28.52 o 
  -3   4  17      216.65      154.71     53.79 o 
  -2   4  17       21.05       -1.68     43.83 o 
  -1   4  17      558.68      472.44     90.81 o 
   0   4  17       72.28       83.54     37.59 o 
   1   4  17     2922.16     2863.73    308.20 o 
  -6   5  17      607.75      517.68     97.23 o 
  -5   5  17       79.76       85.31     29.55 o 
  -4   5  17        7.71       89.73     44.42 o 
  -3   5  17      161.13      691.14    217.54 o 
  -2   5  17      364.64      402.19     99.58 o 
  -1   5  17      178.08      230.63     44.17 o 
  -4   0  18     4666.15     4949.32     96.10 o 
  -2   0  18      758.40      720.62     87.70 o 
   0   0  18       84.08      172.76     48.96 o 
  -7   1  18        1.33       52.97     28.87 o 
  -6   1  18     1365.40     1159.35    222.21 o 
  -5   1  18     4247.50     4544.04    602.08 o 
  -4   1  18      182.86      291.93     61.77 o 
  -3   1  18      246.78      184.53     21.72 o 
  -2   1  18       66.85       93.82     31.66 o 
  -1   1  18       16.34       77.68     27.58 o 
   0   1  18      579.25      522.77     90.33 o 
   1   1  18       13.12       69.31     85.20 o 
  -7   2  18      209.78      175.89     50.14 o 
  -6   2  18      100.95       70.69     25.62 o 
  -5   2  18      214.04      273.59     51.67 o 
  -4   2  18        0.52      273.88    169.81 o 
  -3   2  18     1844.35     1587.85    337.53 o 
  -2   2  18       65.82       94.09     36.16 o 
  -1   2  18       57.57      151.27     34.15 o 
   0   2  18      701.32      693.31    103.94 o 
   1   2  18       34.86       12.68     26.87 o 
  -7   3  18       91.27       45.40     24.87 o 
  -6   3  18      230.64      309.46     55.05 o 
  -5   3  18     3385.46     3393.90    268.69 o 
  -4   3  18     3395.04     5243.59    366.34 o 
  -3   3  18        2.29       34.61     35.93 o 
  -2   3  18      607.97      478.27     96.58 o 
  -1   3  18      693.02      607.09    125.72 o 
   0   3  18       51.29      162.36     60.05 o 
  -5   4  18      555.53      548.98     69.98 o 
  -4   4  18     2972.83     2853.98    230.84 o 
  -3   4  18     1643.86     1623.93    190.03 o 
  -2   4  18      172.05      246.85     56.13 o 
  -3   0  19     3633.38     3834.91     92.77 o 
  -1   0  19      762.35      650.95    112.29 o 
  -5   1  19       71.57       92.52     31.26 o 
  -4   1  19      576.40      594.86    129.73 o 
  -3   1  19        0.97      116.85     41.69 o 
  -2   1  19     4094.98     3619.43    305.22 o 
  -1   1  19     1191.95     1091.74     88.61 o 
  -5   2  19      140.85       93.52     21.55 o 
  -4   2  19        0.87      227.61    117.13 o 
  -3   2  19        0.78       44.43     40.17 o 
  -2   2  19     1568.31     1499.53    127.75 o 
                                                 
